# Supplementary material for: Policies and interventions to remove gender‐related barriers to girls' school participation and learning in low‐ and middle‐income countries: A systematic review of the evidence
Source: Campbell Syst Rev. 2022 Jan 19;18(1):e1207. doi: 10.1002/cl2.1207 (PMC8770660; doi:10.1002/cl2.1207)
Supplement: Supplementary file 2 — Supporting information. [file CL2-18-e1207-s004.xlsx]

## Sheet: Sheet1
Authors	Year of Publication	Study Title	Type of Publication	Journal Name	Country/Countries	Is the study experimental or quasi-experimental?	Sex of respondents	Is this a sub group analysis?	Subgroup, if applicable.	Arm Number	Secondary Outcome	Outcome Measure (Dichotomous/Continuous) 2	Secondary outcome description	Effect size type 2	Effect size reported 2	Measure of accuracy type	Measure of accuracy
Agüero & Bharadwaj	2014	Do the more educated know more about health? Evidence from schooling and HIV knowledge in Zimbabwe	Journal article	Economic Development and Cultural Change	Zimbabwe	Quasi-experimental	Female	No		1	12) STIs and HIV/AIDS	dichotomous	HIV positive status	Converted partial correlation	-0.263403	Confidence Interval	-0.301917970180511- -0.224887326359749
Akresh, Halim & Kleemans	2018	Long-term and Intergenerational Effects of Education: Evidence from School Construction in Indonesia	Working paper	NBER	Indonesia	Quasi-experimental	Male	No		1	15) Child marriage (below 18)	continuous	Age of first marriage	Unstandardized regression coefficient	0.058	Standard error	0.053
Akresh, Halim & Kleemans	2018	Long-term and Intergenerational Effects of Education: Evidence from School Construction in Indonesia	Working paper	NBER	Indonesia	Quasi-experimental	Female	No		1	15) Child marriage (below 18)	continuous	Age of first marriage	Unstandardized regression coefficient	0.05	Standard error	0.059
Andalón, Williams, & Grossman	2014	Empowering Women: The Effect of Schooling on Young Women's Knowledge and Use of Contraception	Working paper	NBER	Mexico	Quasi-experimental	Female	No		1	12) STIs and HIV/AIDS	dichotomous	Contraceptive use at sexual debut	Converted partial correlation	0.568085	Confidence Interval	-0.0781117156147957- 1
Argaw	2013	The Effect of Female Education on Health Knowledge and Fertility Behavior: Evidence from Primary Schooling Reform in Ethiopia	Working paper	-	Ethiopia	Quasi-experimental	Female	No		1	12) STIs and HIV/AIDS	dichotomous	Use of modern contraception	Converted partial correlation	-0.145029	Confidence Interval	-0.230305776000023- -0.0597518794238567
Argaw	2013	The Effect of Female Education on Health Knowledge and Fertility Behavior: Evidence from Primary Schooling Reform in Ethiopia	Working paper	-	Ethiopia	Quasi-experimental	Female	No		1	15) Child marriage (below 18)	dichotomous	First marriage by age 20	Converted partial correlation	0.160943	Confidence Interval	0.114866159856319- 0.207019492983818
Argaw	2013	The Effect of Female Education on Health Knowledge and Fertility Behavior: Evidence from Primary Schooling Reform in Ethiopia	Working paper	-	Ethiopia	Quasi-experimental	Female	No		1	16) Adolescent pregnancy/childbearing (below 18)	dichotomous	First pregnancy by age 20	Converted partial correlation	0.173235	Confidence Interval	0.148476675152779- 0.197992965579033
Ashraf, Nava; Bau, Natalie; Low, Corinne; McGinn, Kathleen	2018	Negotiating a better future: how interpersonal skills facilitate inter-generational investment	Working paper (NBER, WB, etc)		Zambia	Experimental	Female	No		1	16) Adolescent pregnancy/childbearing (below 18)	Dichotomous	1 if the student is ever observed to be pregnant in the post-treatment period	Unstandardized regression coefficient	-0.01	Standard error	0.01
Ashraf, Nava; Bau, Natalie; Low, Corinne; McGinn, Kathleen	2018	Negotiating a better future: how interpersonal skills facilitate inter-generational investment	Working paper (NBER, WB, etc)		Zambia	Experimental	Female	No		2	16) Adolescent pregnancy/childbearing (below 18)	Dichotomous	1 if the student is ever observed to be pregnant in the post-treatment period	Unstandardized regression coefficient	-0.009	Standard error	0.012
Austrian et al.	2020	The impact of the Adolescent Girls Empowerment Program (AGEP) on short and long term social, economic, education and fertility outcomes: a cluster randomized controlled trial in Zambia	Journal article	BMC Public Health	Zambia	Experimental	Female	Yes	Round 3	1	15) Child marriage (below 18)	Dichotomous	Ever married	Unstandardized regression coefficient	0.011	Confidence Interval	-0.046 - 0.068
Austrian et al.	2020	The impact of the Adolescent Girls Empowerment Program (AGEP) on short and long term social, economic, education and fertility outcomes: a cluster randomized controlled trial in Zambia	Journal article	BMC Public Health	Zambia	Experimental	Female	Yes	Round 5	1	15) Child marriage (below 18)	Dichotomous	Ever married	Unstandardized regression coefficient	0.023	Confidence Interval	-0.057 - 0.103
Austrian et al.	2020	The impact of the Adolescent Girls Empowerment Program (AGEP) on short and long term social, economic, education and fertility outcomes: a cluster randomized controlled trial in Zambia	Journal article	BMC Public Health	Zambia	Experimental	Female	Yes	Round 3	1	16) Adolescent pregnancy/childbearing (below 18)	Dichotomous	Ever had sex	Unstandardized regression coefficient	0.043	Confidence Interval	-0.011 - 0.098
Austrian et al.	2020	The impact of the Adolescent Girls Empowerment Program (AGEP) on short and long term social, economic, education and fertility outcomes: a cluster randomized controlled trial in Zambia	Journal article	BMC Public Health	Zambia	Experimental	Female	Yes	Round 5	1	16) Adolescent pregnancy/childbearing (below 18)	Dichotomous	Ever had sex	Unstandardized regression coefficient	0.069	Confidence Interval	0.010 - 0.127
Austrian et al.	2020	The impact of the Adolescent Girls Empowerment Program (AGEP) on short and long term social, economic, education and fertility outcomes: a cluster randomized controlled trial in Zambia	Journal article	BMC Public Health	Zambia	Experimental	Female	Yes	Round 3	1	16) Adolescent pregnancy/childbearing (below 18)	Dichotomous	Ever pregnant	Unstandardized regression coefficient	-0.013	Confidence Interval	-0.078 - 0.052
Austrian et al.	2020	The impact of the Adolescent Girls Empowerment Program (AGEP) on short and long term social, economic, education and fertility outcomes: a cluster randomized controlled trial in Zambia	Journal article	BMC Public Health	Zambia	Experimental	Female	Yes	Round 5	1	16) Adolescent pregnancy/childbearing (below 18)	Dichotomous	Ever pregnant	Unstandardized regression coefficient	0.033	Confidence Interval	-0.035 - 0.102
Austrian et al.	2020	The impact of the Adolescent Girls Empowerment Program (AGEP) on short and long term social, economic, education and fertility outcomes: a cluster randomized controlled trial in Zambia	Journal article	BMC Public Health	Zambia	Experimental	Female	Yes	Round 3	1	16) Adolescent pregnancy/childbearing (below 18)	Dichotomous	Ever given birth	Unstandardized regression coefficient	0.006	Confidence Interval	-0.059 - 0.071
Austrian et al.	2020	The impact of the Adolescent Girls Empowerment Program (AGEP) on short and long term social, economic, education and fertility outcomes: a cluster randomized controlled trial in Zambia	Journal article	BMC Public Health	Zambia	Experimental	Female	Yes	Round 5	1	16) Adolescent pregnancy/childbearing (below 18)	Dichotomous	Ever given birth	Unstandardized regression coefficient	0.028	Confidence Interval	-0.039 - 0.095
Avitabile, Ciro; de Hoyos, Rafael	2018	The Heterogeneous Effect of Information on Student Performance: Evidence from a Randomized Control Trial in Mexico	Journal article	Journal of Development Economics	Mexico	Experimental	Female	No		1	15) Child marriage (below 18)	Dichotomous	The dummy Never married takes the value 1 if the student is single, 0 if he/she is either married or divorced/separated.	Unstandardized regression coefficient	0.049	Standard error	0.021
Avitabile, Ciro; de Hoyos, Rafael	2018	The Heterogeneous Effect of Information on Student Performance: Evidence from a Randomized Control Trial in Mexico	Journal article	Journal of Development Economics	Mexico	Experimental	Male	No		1	15) Child marriage (below 18)	Dichotomous	The dummy Never married takes the value 1 if the student is single, 0 if he/she is either married or divorced/separated.	Unstandardized regression coefficient	-0.016	Standard error	0.016
Bandiera et al.	2014	Women's Empowerment in Action: Evidence from a Randomized Control Trial in Africa	Working paper	American Economic Journal: Applied Economics	Uganda	Experimental	Female	No		1	12) STIs and HIV/AIDS	Continuous	HIV Knowledge	Unstandardized regression coefficient	0.471	Standard error	0.047
Bandiera et al.	2014	Women's Empowerment in Action: Evidence from a Randomized Control Trial in Africa	Working paper	American Economic Journal: Applied Economics	Uganda	Experimental	Female	No		1	12) STIs and HIV/AIDS	Dichotomous	If sexually active, always uses condom	Unstandardized regression coefficient	0.138	Standard error	0.04
Bandiera et al.	2014	Women's Empowerment in Action: Evidence from a Randomized Control Trial in Africa	Working paper	American Economic Journal: Applied Economics	Uganda	Experimental	Female	No		1	12) STIs and HIV/AIDS	Dichotomous	Is sexually active, uses other contraception	Unstandardized regression coefficient	0.031	Standard error	0.033
Bandiera et al.	2014	Women's Empowerment in Action: Evidence from a Randomized Control Trial in Africa	Working paper	American Economic Journal: Applied Economics	Uganda	Experimental	Female	No		1	15) Child marriage (below 18)	Dichotomous	Married or cohabiting	Unstandardized regression coefficient	-0.075	Standard error	0.014
Bandiera et al.	2014	Women's Empowerment in Action: Evidence from a Randomized Control Trial in Africa	Working paper	American Economic Journal: Applied Economics	Uganda	Experimental	Female	No		1	16) Adolescent pregnancy/childbearing (below 18)	Dichotomous	Has children	Unstandardized regression coefficient	-0.022	Standard error	0.008
Bandiera et al.	2014	Women's Empowerment in Action: Evidence from a Randomized Control Trial in Africa	Working paper	American Economic Journal: Applied Economics	Uganda	Experimental	Female	No		1	2) Knowledge of sexual and reproductive health	Dichotomous	Pregnancy knowledge	Unstandardized regression coefficient	0.05	Standard error	0.021
Bandiera et al.	2014	Women's Empowerment in Action: Evidence from a Randomized Control Trial in Africa	Working paper	American Economic Journal: Applied Economics	Uganda	Experimental	Female	No		1	4) Gender attitudes and norms	continuous	suitable age for marriage for a woman	Unstandardized regression coefficient	0.77	Standard error	0.116
Bandiera et al.	2014	Women's Empowerment in Action: Evidence from a Randomized Control Trial in Africa	Working paper	American Economic Journal: Applied Economics	Uganda	Experimental	Female	No		1	4) Gender attitudes and norms	continuous	suitable age for marriage for a man	Unstandardized regression coefficient	0.693	Standard error	0.125
Bandiera et al.	2014	Women's Empowerment in Action: Evidence from a Randomized Control Trial in Africa	Working paper	American Economic Journal: Applied Economics	Uganda	Experimental	Female	No		1	4) Gender attitudes and norms	continuous	preferred number of children	Unstandardized regression coefficient	-0.279	Standard error	0.052
Bandiera et al.	2014	Women's Empowerment in Action: Evidence from a Randomized Control Trial in Africa	Working paper	American Economic Journal: Applied Economics	Uganda	Experimental	Female	No		1	4) Gender attitudes and norms	continuous	suitable age for women to have the first baby	Unstandardized regression coefficient	0.619	Standard error	0.11
Bandiera et al.	2014	Women's Empowerment in Action: Evidence from a Randomized Control Trial in Africa	Working paper	American Economic Journal: Applied Economics	Uganda	Experimental	Female	No		1	4) Gender attitudes and norms	continuous	preferred age at which daughter gets married	Unstandardized regression coefficient	0.718	Standard error	0.118
Bandiera et al.	2014	Women's Empowerment in Action: Evidence from a Randomized Control Trial in Africa	Working paper	American Economic Journal: Applied Economics	Uganda	Experimental	Female	No		1	4) Gender attitudes and norms	continuous	preferred age at which sons get married	Unstandardized regression coefficient	0.12	Standard error	0.113
Bandiera et al.	2014	Women's Empowerment in Action: Evidence from a Randomized Control Trial in Africa	Working paper	American Economic Journal: Applied Economics	Uganda	Experimental	Female	No		1	6) Power and violence in relationships	Dichotomous	Had sex unwillingly in the past year		-0.056	Standard error	0.026
Bandiera, Oriana; Buehren, Niklas; Goldstein, Markus P.; Rasul, Imran; Smurra, Andrea	2019	The Economic Lives of Young Women in the Time of Ebola: Lessons from an Empowerment Program	Working paper (NBER, WB, etc)		Sierra Leone	Experimental	Female	Yes	Age 12-17	1	10) Financial literacy and savings	Continuous	Financial literacy score (0-100)	Unstandardized regression coefficient	4.72	Standard error	2.98
Bandiera, Oriana; Buehren, Niklas; Goldstein, Markus P.; Rasul, Imran; Smurra, Andrea	2019	The Economic Lives of Young Women in the Time of Ebola: Lessons from an Empowerment Program	Working paper (NBER, WB, etc)		Sierra Leone	Experimental	Female	Yes	Age 12-17	2	10) Financial literacy and savings	Continuous	Financial literacy score (0-100)	Unstandardized regression coefficient	-1.47	Standard error	1.66
Bandiera, Oriana; Buehren, Niklas; Goldstein, Markus P.; Rasul, Imran; Smurra, Andrea	2019	The Economic Lives of Young Women in the Time of Ebola: Lessons from an Empowerment Program	Working paper (NBER, WB, etc)		Sierra Leone	Experimental	Female	Yes	Age 18-25	1	10) Financial literacy and savings	Continuous	Financial literacy score (0-100)	Unstandardized regression coefficient	3.36	Standard error	1.84
Bandiera, Oriana; Buehren, Niklas; Goldstein, Markus P.; Rasul, Imran; Smurra, Andrea	2019	The Economic Lives of Young Women in the Time of Ebola: Lessons from an Empowerment Program	Working paper (NBER, WB, etc)		Sierra Leone	Experimental	Female	Yes	Age 18-25	2	10) Financial literacy and savings	Continuous	Financial literacy score (0-100)	Unstandardized regression coefficient	0.271	Standard error	1.78
Bandiera, Oriana; Buehren, Niklas; Goldstein, Markus P.; Rasul, Imran; Smurra, Andrea	2019	The Economic Lives of Young Women in the Time of Ebola: Lessons from an Empowerment Program	Working paper (NBER, WB, etc)		Sierra Leone	Experimental	Female	Yes	Age 12-17	1	16) Adolescent pregnancy/childbearing (below 18)	Dichotomous	Pregnancy	Unstandardized regression coefficient	-0.043	Standard error	0.039
Bandiera, Oriana; Buehren, Niklas; Goldstein, Markus P.; Rasul, Imran; Smurra, Andrea	2019	The Economic Lives of Young Women in the Time of Ebola: Lessons from an Empowerment Program	Working paper (NBER, WB, etc)		Sierra Leone	Experimental	Female	Yes	Age 12-17	2	16) Adolescent pregnancy/childbearing (below 18)	Dichotomous	Pregnancy	Unstandardized regression coefficient	0.006	Standard error	0.02
Bandiera, Oriana; Buehren, Niklas; Goldstein, Markus P.; Rasul, Imran; Smurra, Andrea	2019	The Economic Lives of Young Women in the Time of Ebola: Lessons from an Empowerment Program	Working paper (NBER, WB, etc)		Sierra Leone	Experimental	Female	Yes	Age 12-17	1	16) Adolescent pregnancy/childbearing (below 18)	Dichotomous	Out of wedlock pregnancy	Unstandardized regression coefficient	-0.075	Standard error	0.038
Bandiera, Oriana; Buehren, Niklas; Goldstein, Markus P.; Rasul, Imran; Smurra, Andrea	2019	The Economic Lives of Young Women in the Time of Ebola: Lessons from an Empowerment Program	Working paper (NBER, WB, etc)		Sierra Leone	Experimental	Female	Yes	Age 12-17	2	16) Adolescent pregnancy/childbearing (below 18)	Dichotomous	Out of wedlock pregnancy	Unstandardized regression coefficient	-0.01	Standard error	0.017
Bandiera, Oriana; Buehren, Niklas; Goldstein, Markus P.; Rasul, Imran; Smurra, Andrea	2019	The Economic Lives of Young Women in the Time of Ebola: Lessons from an Empowerment Program	Working paper (NBER, WB, etc)		Sierra Leone	Experimental	Female	Yes	Age 12-17	1	2) Knowledge of sexual and reproductive health	Dichotomous	Condom use: Often/Always	Unstandardized regression coefficient	0.013	Standard error	0.016
Bandiera, Oriana; Buehren, Niklas; Goldstein, Markus P.; Rasul, Imran; Smurra, Andrea	2019	The Economic Lives of Young Women in the Time of Ebola: Lessons from an Empowerment Program	Working paper (NBER, WB, etc)		Sierra Leone	Experimental	Female	Yes	Age 12-17	2	2) Knowledge of sexual and reproductive health	Dichotomous	Condom use: Often/Always	Unstandardized regression coefficient	-0.005	Standard error	0.011
Bandiera, Oriana; Buehren, Niklas; Goldstein, Markus P.; Rasul, Imran; Smurra, Andrea	2019	The Economic Lives of Young Women in the Time of Ebola: Lessons from an Empowerment Program	Working paper (NBER, WB, etc)		Sierra Leone	Experimental	Female	Yes	Age 12-17	1	2) Knowledge of sexual and reproductive health	Dichotomous	Other contraceptive use: Often/Always	Unstandardized regression coefficient	0.102	Standard error	0.083
Bandiera, Oriana; Buehren, Niklas; Goldstein, Markus P.; Rasul, Imran; Smurra, Andrea	2019	The Economic Lives of Young Women in the Time of Ebola: Lessons from an Empowerment Program	Working paper (NBER, WB, etc)		Sierra Leone	Experimental	Female	Yes	Age 12-17	2	2) Knowledge of sexual and reproductive health	Dichotomous	Other contraceptive use: Often/Always	Unstandardized regression coefficient	-0.01	Standard error	0.039
Bandiera, Oriana; Buehren, Niklas; Goldstein, Markus P.; Rasul, Imran; Smurra, Andrea	2019	The Economic Lives of Young Women in the Time of Ebola: Lessons from an Empowerment Program	Working paper (NBER, WB, etc)		Sierra Leone	Experimental	Female	Yes	Age 12-17	1	2) Knowledge of sexual and reproductive health	Continuous	Frequency of Unprotected Sex	Unstandardized regression coefficient	-1.13	Standard error	0.738
Bandiera, Oriana; Buehren, Niklas; Goldstein, Markus P.; Rasul, Imran; Smurra, Andrea	2019	The Economic Lives of Young Women in the Time of Ebola: Lessons from an Empowerment Program	Working paper (NBER, WB, etc)		Sierra Leone	Experimental	Female	Yes	Age 12-17	2	2) Knowledge of sexual and reproductive health	Continuous	Frequency of Unprotected Sex	Unstandardized regression coefficient	0.377	Standard error	0.399
Bandiera, Oriana; Buehren, Niklas; Goldstein, Markus P.; Rasul, Imran; Smurra, Andrea	2019	The Economic Lives of Young Women in the Time of Ebola: Lessons from an Empowerment Program	Working paper (NBER, WB, etc)		Sierra Leone	Experimental	Female	Yes	Age 18-25	1	2) Knowledge of sexual and reproductive health	Dichotomous	Condom use: Often/Always	Unstandardized regression coefficient	0.008	Standard error	0.01
Bandiera, Oriana; Buehren, Niklas; Goldstein, Markus P.; Rasul, Imran; Smurra, Andrea	2019	The Economic Lives of Young Women in the Time of Ebola: Lessons from an Empowerment Program	Working paper (NBER, WB, etc)		Sierra Leone	Experimental	Female	Yes	Age 18-25	2	2) Knowledge of sexual and reproductive health	Dichotomous	Condom use: Often/Always	Unstandardized regression coefficient	0	Standard error	0.009
Bandiera, Oriana; Buehren, Niklas; Goldstein, Markus P.; Rasul, Imran; Smurra, Andrea	2019	The Economic Lives of Young Women in the Time of Ebola: Lessons from an Empowerment Program	Working paper (NBER, WB, etc)		Sierra Leone	Experimental	Female	Yes	Age 18-25	1	2) Knowledge of sexual and reproductive health	Dichotomous	Other contraceptive use: Often/Always	Unstandardized regression coefficient	0.137	Standard error	0.063
Bandiera, Oriana; Buehren, Niklas; Goldstein, Markus P.; Rasul, Imran; Smurra, Andrea	2019	The Economic Lives of Young Women in the Time of Ebola: Lessons from an Empowerment Program	Working paper (NBER, WB, etc)		Sierra Leone	Experimental	Female	Yes	Age 18-25	2	2) Knowledge of sexual and reproductive health	Dichotomous	Other contraceptive use: Often/Always	Unstandardized regression coefficient	0.034	Standard error	0.03
Bandiera, Oriana; Buehren, Niklas; Goldstein, Markus P.; Rasul, Imran; Smurra, Andrea	2019	The Economic Lives of Young Women in the Time of Ebola: Lessons from an Empowerment Program	Working paper (NBER, WB, etc)		Sierra Leone	Experimental	Female	Yes	Age 18-25	1	2) Knowledge of sexual and reproductive health	Continuous	Frequency of Unprotected Sex	Unstandardized regression coefficient	-0.95	Standard error	0.73
Bandiera, Oriana; Buehren, Niklas; Goldstein, Markus P.; Rasul, Imran; Smurra, Andrea	2019	The Economic Lives of Young Women in the Time of Ebola: Lessons from an Empowerment Program	Working paper (NBER, WB, etc)		Sierra Leone	Experimental	Female	Yes	Age 18-25	2	2) Knowledge of sexual and reproductive health	Continuous	Frequency of Unprotected Sex	Unstandardized regression coefficient	-0.142	Standard error	0.388
Bandiera, Oriana; Buehren, Niklas; Goldstein, Markus P.; Rasul, Imran; Smurra, Andrea	2019	The Economic Lives of Young Women in the Time of Ebola: Lessons from an Empowerment Program	Working paper (NBER, WB, etc)		Sierra Leone	Experimental	Female	Yes	Age 12-17	1	6) Power and violence in relationships	Dichotomous	Unwanted sex	Unstandardized regression coefficient	-0.003	Standard error	0.035
Bandiera, Oriana; Buehren, Niklas; Goldstein, Markus P.; Rasul, Imran; Smurra, Andrea	2019	The Economic Lives of Young Women in the Time of Ebola: Lessons from an Empowerment Program	Working paper (NBER, WB, etc)		Sierra Leone	Experimental	Female	Yes	Age 12-17	2	6) Power and violence in relationships	Dichotomous	Unwanted sex	Unstandardized regression coefficient	-0.004	Standard error	0.02
Bandiera, Oriana; Buehren, Niklas; Goldstein, Markus P.; Rasul, Imran; Smurra, Andrea	2019	The Economic Lives of Young Women in the Time of Ebola: Lessons from an Empowerment Program	Working paper (NBER, WB, etc)		Sierra Leone	Experimental	Female	Yes	Age 12-17	1	6) Power and violence in relationships	Dichotomous	Transactional sex	Unstandardized regression coefficient	-0.024	Standard error	0.028
Bandiera, Oriana; Buehren, Niklas; Goldstein, Markus P.; Rasul, Imran; Smurra, Andrea	2019	The Economic Lives of Young Women in the Time of Ebola: Lessons from an Empowerment Program	Working paper (NBER, WB, etc)		Sierra Leone	Experimental	Female	Yes	Age 12-17	2	6) Power and violence in relationships	Dichotomous	Transactional sex	Unstandardized regression coefficient	0.013	Standard error	0.012
Bandiera, Oriana; Buehren, Niklas; Goldstein, Markus P.; Rasul, Imran; Smurra, Andrea	2019	The Economic Lives of Young Women in the Time of Ebola: Lessons from an Empowerment Program	Working paper (NBER, WB, etc)		Sierra Leone	Experimental	Female	Yes	Age 18-25	1	6) Power and violence in relationships	Dichotomous	Unwanted sex	Unstandardized regression coefficient	0.054	Standard error	0.023
Bandiera, Oriana; Buehren, Niklas; Goldstein, Markus P.; Rasul, Imran; Smurra, Andrea	2019	The Economic Lives of Young Women in the Time of Ebola: Lessons from an Empowerment Program	Working paper (NBER, WB, etc)		Sierra Leone	Experimental	Female	Yes	Age 18-25	2	6) Power and violence in relationships	Dichotomous	Unwanted sex	Unstandardized regression coefficient	0.004	Standard error	0.013
Bandiera, Oriana; Buehren, Niklas; Goldstein, Markus P.; Rasul, Imran; Smurra, Andrea	2019	The Economic Lives of Young Women in the Time of Ebola: Lessons from an Empowerment Program	Working paper (NBER, WB, etc)		Sierra Leone	Experimental	Female	Yes	Age 18-25	1	6) Power and violence in relationships	Dichotomous	Transactional sex	Unstandardized regression coefficient	0.054	Standard error	0.02
Bandiera, Oriana; Buehren, Niklas; Goldstein, Markus P.; Rasul, Imran; Smurra, Andrea	2019	The Economic Lives of Young Women in the Time of Ebola: Lessons from an Empowerment Program	Working paper (NBER, WB, etc)		Sierra Leone	Experimental	Female	Yes	Age 18-25	2	6) Power and violence in relationships	Dichotomous	Transactional sex	Unstandardized regression coefficient	0.017	Standard error	0.011
Bandiera, Oriana; Buehren, Niklas; Goldstein, Markus P.; Rasul, Imran; Smurra, Andrea	2019	The Economic Lives of Young Women in the Time of Ebola: Lessons from an Empowerment Program	Working paper (NBER, WB, etc)		Sierra Leone	Experimental	Female	Yes	Age 18-25	1	6) Power and violence in relationships	Dichotomous	Intimate Partner Violence	Unstandardized regression coefficient	0.106	Standard error	0.054
Bandiera, Oriana; Buehren, Niklas; Goldstein, Markus P.; Rasul, Imran; Smurra, Andrea	2019	The Economic Lives of Young Women in the Time of Ebola: Lessons from an Empowerment Program	Working paper (NBER, WB, etc)		Sierra Leone	Experimental	Female	Yes	Age 18-25	2	6) Power and violence in relationships	Dichotomous	Intimate Partner Violence	Unstandardized regression coefficient	-0.025	Standard error	0.034
Buchmann, Nina; Field, Erica; Glennerster, Rachel; Nazneen, Shahana; Pimkina, Svetlana; Sen, Iman	2016	The effect of conditional incentives and a girls' empowerment curriculum on adolescent marriage, childbearing and education in rural Bangladesh: a community clustered randomized controlled trial	Working paper (NBER, WB, etc)		Bangladesh	Experimental	Female	No		1	15) Child marriage (below 18)	Dichotomous	Married<18	Unstandardized regression coefficient	-0.007	Confidence interval	-0.022, 0.009
Buchmann, Nina; Field, Erica; Glennerster, Rachel; Nazneen, Shahana; Pimkina, Svetlana; Sen, Iman	2016	The effect of conditional incentives and a girls' empowerment curriculum on adolescent marriage, childbearing and education in rural Bangladesh: a community clustered randomized controlled trial	Working paper (NBER, WB, etc)		Bangladesh	Experimental	Female	No		2	15) Child marriage (below 18)	Dichotomous	Married<18	Unstandardized regression coefficient	0.085	Confidence interval	-0.113, -0.056
Buchmann, Nina; Field, Erica; Glennerster, Rachel; Nazneen, Shahana; Pimkina, Svetlana; Sen, Iman	2016	The effect of conditional incentives and a girls' empowerment curriculum on adolescent marriage, childbearing and education in rural Bangladesh: a community clustered randomized controlled trial	Working paper (NBER, WB, etc)		Bangladesh	Experimental	Female	No		3	15) Child marriage (below 18)	Dichotomous	Married<18	Unstandardized regression coefficient	0.014	Confidence interval	-0.026, -0.054
Buchmann, Nina; Field, Erica; Glennerster, Rachel; Nazneen, Shahana; Pimkina, Svetlana; Sen, Iman	2016	The effect of conditional incentives and a girls' empowerment curriculum on adolescent marriage, childbearing and education in rural Bangladesh: a community clustered randomized controlled trial	Working paper (NBER, WB, etc)		Bangladesh	Experimental	Female	Yes	< Age 16	1	15) Child marriage (below 18)	Dichotomous	Married<16	Unstandardized regression coefficient	0	Confidence interval	-0.016,0.016
Buchmann, Nina; Field, Erica; Glennerster, Rachel; Nazneen, Shahana; Pimkina, Svetlana; Sen, Iman	2016	The effect of conditional incentives and a girls' empowerment curriculum on adolescent marriage, childbearing and education in rural Bangladesh: a community clustered randomized controlled trial	Working paper (NBER, WB, etc)		Bangladesh	Experimental	Female	Yes	< Age 16	2	15) Child marriage (below 18)	Dichotomous	Married<16	Unstandardized regression coefficient	-0.032	Confidence interval	-0.058, -0.005
Buchmann, Nina; Field, Erica; Glennerster, Rachel; Nazneen, Shahana; Pimkina, Svetlana; Sen, Iman	2016	The effect of conditional incentives and a girls' empowerment curriculum on adolescent marriage, childbearing and education in rural Bangladesh: a community clustered randomized controlled trial	Working paper (NBER, WB, etc)		Bangladesh	Experimental	Female	Yes	< Age 16	3	15) Child marriage (below 18)	Dichotomous	Married<16	Unstandardized regression coefficient	-0.018	Confidence interval	-0.051, 0.016
Buchmann, Nina; Field, Erica; Glennerster, Rachel; Nazneen, Shahana; Pimkina, Svetlana; Sen, Iman	2016	The effect of conditional incentives and a girls' empowerment curriculum on adolescent marriage, childbearing and education in rural Bangladesh: a community clustered randomized controlled trial	Working paper (NBER, WB, etc)		Bangladesh	Experimental	Female	Yes	Married girls	1	15) Child marriage (below 18)	Continuous	Age at marriage	Unstandardized regression coefficient	-0.009	Confidence interval	-0.104,0.086
Buchmann, Nina; Field, Erica; Glennerster, Rachel; Nazneen, Shahana; Pimkina, Svetlana; Sen, Iman	2016	The effect of conditional incentives and a girls' empowerment curriculum on adolescent marriage, childbearing and education in rural Bangladesh: a community clustered randomized controlled trial	Working paper (NBER, WB, etc)		Bangladesh	Experimental	Female	Yes	Married girls	2	15) Child marriage (below 18)	Continuous	Age at marriage	Unstandardized regression coefficient	0.394	Confidence interval	0.222, 0.566
Buchmann, Nina; Field, Erica; Glennerster, Rachel; Nazneen, Shahana; Pimkina, Svetlana; Sen, Iman	2016	The effect of conditional incentives and a girls' empowerment curriculum on adolescent marriage, childbearing and education in rural Bangladesh: a community clustered randomized controlled trial	Working paper (NBER, WB, etc)		Bangladesh	Experimental	Female	Yes	Married girls	3	15) Child marriage (below 18)	Continuous	Age at marriage	Unstandardized regression coefficient	0.056	Confidence interval	-0.178, 0.291
Buchmann, Nina; Field, Erica; Glennerster, Rachel; Nazneen, Shahana; Pimkina, Svetlana; Sen, Iman	2016	The effect of conditional incentives and a girls' empowerment curriculum on adolescent marriage, childbearing and education in rural Bangladesh: a community clustered randomized controlled trial	Working paper (NBER, WB, etc)		Bangladesh	Experimental	Female	Yes	Unmarried girls age 15-17 and in school at program launch	1	15) Child marriage (below 18)	Dichotomous	Married<18	Unstandardized regression coefficient	-0.012	Confidence interval	-0.031,0.006
Buchmann, Nina; Field, Erica; Glennerster, Rachel; Nazneen, Shahana; Pimkina, Svetlana; Sen, Iman	2016	The effect of conditional incentives and a girls' empowerment curriculum on adolescent marriage, childbearing and education in rural Bangladesh: a community clustered randomized controlled trial	Working paper (NBER, WB, etc)		Bangladesh	Experimental	Female	Yes	Unmarried girls age 15-17 and in school at program launch	2	15) Child marriage (below 18)	Dichotomous	Married<18	Unstandardized regression coefficient	-0.092	Confidence interval	-0.124, -0.061
Buchmann, Nina; Field, Erica; Glennerster, Rachel; Nazneen, Shahana; Pimkina, Svetlana; Sen, Iman	2016	The effect of conditional incentives and a girls' empowerment curriculum on adolescent marriage, childbearing and education in rural Bangladesh: a community clustered randomized controlled trial	Working paper (NBER, WB, etc)		Bangladesh	Experimental	Female	Yes	Unmarried girls age 15-17 and in school at program launch	3	15) Child marriage (below 18)	Dichotomous	Married<18	Unstandardized regression coefficient	0.026	Confidence interval	-0.017, 0.068
Buchmann, Nina; Field, Erica; Glennerster, Rachel; Nazneen, Shahana; Pimkina, Svetlana; Sen, Iman	2016	The effect of conditional incentives and a girls' empowerment curriculum on adolescent marriage, childbearing and education in rural Bangladesh: a community clustered randomized controlled trial	Working paper (NBER, WB, etc)		Bangladesh	Experimental	Female	Yes	Unmarried girls age 15-17 and in school at program launch	1	15) Child marriage (below 18)	Dichotomous	Married<16	Unstandardized regression coefficient	0.001	Confidence interval	-0.016,0.019
Buchmann, Nina; Field, Erica; Glennerster, Rachel; Nazneen, Shahana; Pimkina, Svetlana; Sen, Iman	2016	The effect of conditional incentives and a girls' empowerment curriculum on adolescent marriage, childbearing and education in rural Bangladesh: a community clustered randomized controlled trial	Working paper (NBER, WB, etc)		Bangladesh	Experimental	Female	Yes	Unmarried girls age 15-17 and in school at program launch	2	15) Child marriage (below 18)	Dichotomous	Married<16	Unstandardized regression coefficient	-0.024	Confidence interval	-0.053, 0.005
Buchmann, Nina; Field, Erica; Glennerster, Rachel; Nazneen, Shahana; Pimkina, Svetlana; Sen, Iman	2016	The effect of conditional incentives and a girls' empowerment curriculum on adolescent marriage, childbearing and education in rural Bangladesh: a community clustered randomized controlled trial	Working paper (NBER, WB, etc)		Bangladesh	Experimental	Female	Yes	Unmarried girls age 15-17 and in school at program launch	3	15) Child marriage (below 18)	Dichotomous	Married<16	Unstandardized regression coefficient	-0.015	Confidence interval	-0.051, 0.022
Buchmann, Nina; Field, Erica; Glennerster, Rachel; Nazneen, Shahana; Pimkina, Svetlana; Sen, Iman	2016	The effect of conditional incentives and a girls' empowerment curriculum on adolescent marriage, childbearing and education in rural Bangladesh: a community clustered randomized controlled trial	Working paper (NBER, WB, etc)		Bangladesh	Experimental	Female	Yes	Unmarried girls age 15-17 and out of school at program launch	1	15) Child marriage (below 18)	Dichotomous	Married<18	Unstandardized regression coefficient	0.005	Confidence interval	-0.024, 0.034
Buchmann, Nina; Field, Erica; Glennerster, Rachel; Nazneen, Shahana; Pimkina, Svetlana; Sen, Iman	2016	The effect of conditional incentives and a girls' empowerment curriculum on adolescent marriage, childbearing and education in rural Bangladesh: a community clustered randomized controlled trial	Working paper (NBER, WB, etc)		Bangladesh	Experimental	Female	Yes	Unmarried girls age 15-17 and out of school at program launch	2	15) Child marriage (below 18)	Dichotomous	Married<18	Unstandardized regression coefficient	-0.067	Confidence interval	-0.125, -0.009
Buchmann, Nina; Field, Erica; Glennerster, Rachel; Nazneen, Shahana; Pimkina, Svetlana; Sen, Iman	2016	The effect of conditional incentives and a girls' empowerment curriculum on adolescent marriage, childbearing and education in rural Bangladesh: a community clustered randomized controlled trial	Working paper (NBER, WB, etc)		Bangladesh	Experimental	Female	Yes	Unmarried girls age 15-17 and out of school at program launch	3	15) Child marriage (below 18)	Dichotomous	Married<18	Unstandardized regression coefficient	-0.015	Confidence interval	-0.094, 0.063
Buchmann, Nina; Field, Erica; Glennerster, Rachel; Nazneen, Shahana; Pimkina, Svetlana; Sen, Iman	2016	The effect of conditional incentives and a girls' empowerment curriculum on adolescent marriage, childbearing and education in rural Bangladesh: a community clustered randomized controlled trial	Working paper (NBER, WB, etc)		Bangladesh	Experimental	Female	Yes	Unmarried girls age 15-17 and out of school at program launch	1	15) Child marriage (below 18)	Dichotomous	Married<16	Unstandardized regression coefficient	-0.004	Confidence interval	-0.038, 0.031
Buchmann, Nina; Field, Erica; Glennerster, Rachel; Nazneen, Shahana; Pimkina, Svetlana; Sen, Iman	2016	The effect of conditional incentives and a girls' empowerment curriculum on adolescent marriage, childbearing and education in rural Bangladesh: a community clustered randomized controlled trial	Working paper (NBER, WB, etc)		Bangladesh	Experimental	Female	Yes	Unmarried girls age 15-17 and out of school at program launch	2	15) Child marriage (below 18)	Dichotomous	Married<16	Unstandardized regression coefficient	-0.056	Confidence interval	-0.118, 0.005
Buchmann, Nina; Field, Erica; Glennerster, Rachel; Nazneen, Shahana; Pimkina, Svetlana; Sen, Iman	2016	The effect of conditional incentives and a girls' empowerment curriculum on adolescent marriage, childbearing and education in rural Bangladesh: a community clustered randomized controlled trial	Working paper (NBER, WB, etc)		Bangladesh	Experimental	Female	Yes	Unmarried girls age 15-17 and out of school at program launch	3	15) Child marriage (below 18)	Dichotomous	Married<16	Unstandardized regression coefficient	-0.019	Confidence interval	-0.097, 0.058
Buchmann, Nina; Field, Erica; Glennerster, Rachel; Nazneen, Shahana; Pimkina, Svetlana; Sen, Iman	2016	The effect of conditional incentives and a girls' empowerment curriculum on adolescent marriage, childbearing and education in rural Bangladesh: a community clustered randomized controlled trial	Working paper (NBER, WB, etc)		Bangladesh	Experimental	Female	Yes	Unmarried girls	1	16) Adolescent pregnancy/childbearing (below 18)	Dichotomous	Birth<20	Unstandardized regression coefficient	0.001	Confidence interval	-0.014,0.017
Buchmann, Nina; Field, Erica; Glennerster, Rachel; Nazneen, Shahana; Pimkina, Svetlana; Sen, Iman	2016	The effect of conditional incentives and a girls' empowerment curriculum on adolescent marriage, childbearing and education in rural Bangladesh: a community clustered randomized controlled trial	Working paper (NBER, WB, etc)		Bangladesh	Experimental	Female	Yes	Unmarried girls	2	16) Adolescent pregnancy/childbearing (below 18)	Dichotomous	Birth<20	Unstandardized regression coefficient	-0.045	Confidence interval	-0.072, -0.019
Buchmann, Nina; Field, Erica; Glennerster, Rachel; Nazneen, Shahana; Pimkina, Svetlana; Sen, Iman	2016	The effect of conditional incentives and a girls' empowerment curriculum on adolescent marriage, childbearing and education in rural Bangladesh: a community clustered randomized controlled trial	Working paper (NBER, WB, etc)		Bangladesh	Experimental	Female	Yes	Unmarried girls	3	16) Adolescent pregnancy/childbearing (below 18)	Dichotomous	Birth<20	Unstandardized regression coefficient	-0.003	Confidence interval	-0.040, 0.034
Buchmann, Nina; Field, Erica; Glennerster, Rachel; Nazneen, Shahana; Pimkina, Svetlana; Sen, Iman	2016	The effect of conditional incentives and a girls' empowerment curriculum on adolescent marriage, childbearing and education in rural Bangladesh: a community clustered randomized controlled trial	Working paper (NBER, WB, etc)		Bangladesh	Experimental	Female	Yes	Unmarried girls age 15-17 and in school at program launch	1	16) Adolescent pregnancy/childbearing (below 18)	Dichotomous	Birth<20	Unstandardized regression coefficient	-0.004	Confidence interval	-0.022,0.014
Buchmann, Nina; Field, Erica; Glennerster, Rachel; Nazneen, Shahana; Pimkina, Svetlana; Sen, Iman	2016	The effect of conditional incentives and a girls' empowerment curriculum on adolescent marriage, childbearing and education in rural Bangladesh: a community clustered randomized controlled trial	Working paper (NBER, WB, etc)		Bangladesh	Experimental	Female	Yes	Unmarried girls age 15-17 and out of school at program launch	2	16) Adolescent pregnancy/childbearing (below 18)	Dichotomous	Birth<20	Unstandardized regression coefficient	-0.049	Confidence interval	-0.078, -0.019
Buchmann, Nina; Field, Erica; Glennerster, Rachel; Nazneen, Shahana; Pimkina, Svetlana; Sen, Iman	2016	The effect of conditional incentives and a girls' empowerment curriculum on adolescent marriage, childbearing and education in rural Bangladesh: a community clustered randomized controlled trial	Working paper (NBER, WB, etc)		Bangladesh	Experimental	Female	Yes	Unmarried girls age 15-17 and out of school at program launch	3	16) Adolescent pregnancy/childbearing (below 18)	Dichotomous	Birth<20	Unstandardized regression coefficient	0.01	Confidence interval	-0.031, 0.051
Buchmann, Nina; Field, Erica; Glennerster, Rachel; Nazneen, Shahana; Pimkina, Svetlana; Sen, Iman	2016	The effect of conditional incentives and a girls' empowerment curriculum on adolescent marriage, childbearing and education in rural Bangladesh: a community clustered randomized controlled trial	Working paper (NBER, WB, etc)		Bangladesh	Experimental	Female	Yes	Unmarried girls age 15-17 and out of school at program launch	1	16) Adolescent pregnancy/childbearing (below 18)	Dichotomous	Birth<20	Unstandardized regression coefficient	0.014	Confidence interval	-0.014, 0.043
Buchmann, Nina; Field, Erica; Glennerster, Rachel; Nazneen, Shahana; Pimkina, Svetlana; Sen, Iman	2016	The effect of conditional incentives and a girls' empowerment curriculum on adolescent marriage, childbearing and education in rural Bangladesh: a community clustered randomized controlled trial	Working paper (NBER, WB, etc)		Bangladesh	Experimental	Female	Yes	Unmarried girls age 15-17 and out of school at program launch	2	16) Adolescent pregnancy/childbearing (below 18)	Dichotomous	Birth<20	Unstandardized regression coefficient	-0.039	Confidence interval	-0.091, 0.013
Buchmann, Nina; Field, Erica; Glennerster, Rachel; Nazneen, Shahana; Pimkina, Svetlana; Sen, Iman	2016	The effect of conditional incentives and a girls' empowerment curriculum on adolescent marriage, childbearing and education in rural Bangladesh: a community clustered randomized controlled trial	Working paper (NBER, WB, etc)		Bangladesh	Experimental	Female	Yes	Unmarried girls age 15-17 and out of school at program launch	3	16) Adolescent pregnancy/childbearing (below 18)	Dichotomous	Birth<20	Unstandardized regression coefficient	-0.036	Confidence interval	-0.108, 0.037
Buttenheim, Alison; Alderman, Harold; Friedman, Jed	2011	Impact evaluation of school feeding programs in Lao PDR	Working paper (NBER, WB, etc)		Lao PDR	Quasi-experimental	Female	Yes	Ages 3-5	1	13) Nutrition measures	Continuous	Weight-for-age z-score	Unstandardized regression coefficient	0.527	Standard error	0.844
Buttenheim, Alison; Alderman, Harold; Friedman, Jed	2011	Impact evaluation of school feeding programs in Lao PDR	Working paper (NBER, WB, etc)		Lao PDR	Quasi-experimental	Female	Yes	Ages 3-5	2	13) Nutrition measures	Continuous	Weight-for-age z-score	Unstandardized regression coefficient	0.563	Standard error	0.235
Buttenheim, Alison; Alderman, Harold; Friedman, Jed	2011	Impact evaluation of school feeding programs in Lao PDR	Working paper (NBER, WB, etc)		Lao PDR	Quasi-experimental	Female	Yes	Ages 3-5	3	13) Nutrition measures	Continuous	Weight-for-age z-score	Unstandardized regression coefficient	0.407	Standard error	0.304
Buttenheim, Alison; Alderman, Harold; Friedman, Jed	2011	Impact evaluation of school feeding programs in Lao PDR	Working paper (NBER, WB, etc)		Lao PDR	Quasi-experimental	Female	Yes	Ages 6-10	1	13) Nutrition measures	Continuous	Weight-for-age z-score	Unstandardized regression coefficient	0.727	Standard error	0.298
Buttenheim, Alison; Alderman, Harold; Friedman, Jed	2011	Impact evaluation of school feeding programs in Lao PDR	Working paper (NBER, WB, etc)		Lao PDR	Quasi-experimental	Female	Yes	Ages 6-10	2	13) Nutrition measures	Continuous	Weight-for-age z-score	Unstandardized regression coefficient	0.018	Standard error	0.189
Buttenheim, Alison; Alderman, Harold; Friedman, Jed	2011	Impact evaluation of school feeding programs in Lao PDR	Working paper (NBER, WB, etc)		Lao PDR	Quasi-experimental	Female	Yes	Ages 6-10	3	13) Nutrition measures	Continuous	Weight-for-age z-score	Unstandardized regression coefficient	-0.109	Standard error	0.154
Buttenheim, Alison; Alderman, Harold; Friedman, Jed	2011	Impact evaluation of school feeding programs in Lao PDR	Working paper (NBER, WB, etc)		Lao PDR	Quasi-experimental	Male	Yes	Ages 3-5	1	13) Nutrition measures	Continuous	Weight-for-age z-score	Unstandardized regression coefficient	0.093	Standard error	0.54
Buttenheim, Alison; Alderman, Harold; Friedman, Jed	2011	Impact evaluation of school feeding programs in Lao PDR	Working paper (NBER, WB, etc)		Lao PDR	Quasi-experimental	Male	Yes	Ages 3-5	2	13) Nutrition measures	Continuous	Weight-for-age z-score	Unstandardized regression coefficient	-0.169	Standard error	0.398
Buttenheim, Alison; Alderman, Harold; Friedman, Jed	2011	Impact evaluation of school feeding programs in Lao PDR	Working paper (NBER, WB, etc)		Lao PDR	Quasi-experimental	Male	Yes	Ages 3-5	3	13) Nutrition measures	Continuous	Weight-for-age z-score	Unstandardized regression coefficient	-0.452	Standard error	0.359
Buttenheim, Alison; Alderman, Harold; Friedman, Jed	2011	Impact evaluation of school feeding programs in Lao PDR	Working paper (NBER, WB, etc)		Lao PDR	Quasi-experimental	Male	Yes	Ages 6-10	1	13) Nutrition measures	Continuous	Weight-for-age z-score	Unstandardized regression coefficient	0.163	Standard error	0.189
Buttenheim, Alison; Alderman, Harold; Friedman, Jed	2011	Impact evaluation of school feeding programs in Lao PDR	Working paper (NBER, WB, etc)		Lao PDR	Quasi-experimental	Male	Yes	Ages 6-10	2	13) Nutrition measures	Continuous	Weight-for-age z-score	Unstandardized regression coefficient	-0.257	Standard error	0.137
Buttenheim, Alison; Alderman, Harold; Friedman, Jed	2011	Impact evaluation of school feeding programs in Lao PDR	Working paper (NBER, WB, etc)		Lao PDR	Quasi-experimental	Male	Yes	Ages 6-10	3	13) Nutrition measures	Continuous	Weight-for-age z-score	Unstandardized regression coefficient	0.167	Standard error	0.185
Buttenheim, Alison; Alderman, Harold; Friedman, Jed	2011	Impact evaluation of school feeding programs in Lao PDR	Working paper (NBER, WB, etc)		Lao PDR	Quasi-experimental	Female	Yes	Ages 3-5	1	13) Nutrition measures	Continuous	Height-for-age z-score	Unstandardized regression coefficient	-0.665	Standard error	0.527
Buttenheim, Alison; Alderman, Harold; Friedman, Jed	2011	Impact evaluation of school feeding programs in Lao PDR	Working paper (NBER, WB, etc)		Lao PDR	Quasi-experimental	Female	Yes	Ages 3-5	2	13) Nutrition measures	Continuous	Height-for-age z-score	Unstandardized regression coefficient	0.105	Standard error	0.355
Buttenheim, Alison; Alderman, Harold; Friedman, Jed	2011	Impact evaluation of school feeding programs in Lao PDR	Working paper (NBER, WB, etc)		Lao PDR	Quasi-experimental	Female	Yes	Ages 3-5	3	13) Nutrition measures	Continuous	Height-for-age z-score	Unstandardized regression coefficient	0.739	Standard error	0.396
Buttenheim, Alison; Alderman, Harold; Friedman, Jed	2011	Impact evaluation of school feeding programs in Lao PDR	Working paper (NBER, WB, etc)		Lao PDR	Quasi-experimental	Female	Yes	Ages 6-10	1	13) Nutrition measures	Continuous	Height-for-age z-score	Unstandardized regression coefficient	1.262	Standard error	0.428
Buttenheim, Alison; Alderman, Harold; Friedman, Jed	2011	Impact evaluation of school feeding programs in Lao PDR	Working paper (NBER, WB, etc)		Lao PDR	Quasi-experimental	Female	Yes	Ages 6-10	2	13) Nutrition measures	Continuous	Height-for-age z-score	Unstandardized regression coefficient	-0.065	Standard error	0.182
Buttenheim, Alison; Alderman, Harold; Friedman, Jed	2011	Impact evaluation of school feeding programs in Lao PDR	Working paper (NBER, WB, etc)		Lao PDR	Quasi-experimental	Female	Yes	Ages 6-10	3	13) Nutrition measures	Continuous	Height-for-age z-score	Unstandardized regression coefficient	0.002	Standard error	0.166
Buttenheim, Alison; Alderman, Harold; Friedman, Jed	2011	Impact evaluation of school feeding programs in Lao PDR	Working paper (NBER, WB, etc)		Lao PDR	Quasi-experimental	Male	Yes	Ages 3-5	1	13) Nutrition measures	Continuous	Height-for-age z-score	Unstandardized regression coefficient	0.565	Standard error	0.825
Buttenheim, Alison; Alderman, Harold; Friedman, Jed	2011	Impact evaluation of school feeding programs in Lao PDR	Working paper (NBER, WB, etc)		Lao PDR	Quasi-experimental	Male	Yes	Ages 3-5	2	13) Nutrition measures	Continuous	Height-for-age z-score	Unstandardized regression coefficient	-0.178	Standard error	0.523
Buttenheim, Alison; Alderman, Harold; Friedman, Jed	2011	Impact evaluation of school feeding programs in Lao PDR	Working paper (NBER, WB, etc)		Lao PDR	Quasi-experimental	Male	Yes	Ages 3-5	3	13) Nutrition measures	Continuous	Height-for-age z-score	Unstandardized regression coefficient	-0.782	Standard error	0.432
Buttenheim, Alison; Alderman, Harold; Friedman, Jed	2011	Impact evaluation of school feeding programs in Lao PDR	Working paper (NBER, WB, etc)		Lao PDR	Quasi-experimental	Male	Yes	Ages 6-10	1	13) Nutrition measures	Continuous	Height-for-age z-score	Unstandardized regression coefficient	0.014	Standard error	0.212
Buttenheim, Alison; Alderman, Harold; Friedman, Jed	2011	Impact evaluation of school feeding programs in Lao PDR	Working paper (NBER, WB, etc)		Lao PDR	Quasi-experimental	Male	Yes	Ages 6-10	2	13) Nutrition measures	Continuous	Height-for-age z-score	Unstandardized regression coefficient	-0.318	Standard error	0.089
Buttenheim, Alison; Alderman, Harold; Friedman, Jed	2011	Impact evaluation of school feeding programs in Lao PDR	Working paper (NBER, WB, etc)		Lao PDR	Quasi-experimental	Male	Yes	Ages 6-10	3	13) Nutrition measures	Continuous	Height-for-age z-score	Unstandardized regression coefficient	0.206	Standard error	0.16
Buttenheim, Alison; Alderman, Harold; Friedman, Jed	2011	Impact evaluation of school feeding programs in Lao PDR	Working paper (NBER, WB, etc)		Lao PDR	Quasi-experimental	Female	Yes	Ages 6-10	1	13) Nutrition measures	Continuous	Anemia	Unstandardized regression coefficient	-0.228	Standard error	0.196
Buttenheim, Alison; Alderman, Harold; Friedman, Jed	2011	Impact evaluation of school feeding programs in Lao PDR	Working paper (NBER, WB, etc)		Lao PDR	Quasi-experimental	Female	Yes	Ages 6-10	2	13) Nutrition measures	Continuous	Anemia	Unstandardized regression coefficient	0.301	Standard error	0.189
Buttenheim, Alison; Alderman, Harold; Friedman, Jed	2011	Impact evaluation of school feeding programs in Lao PDR	Working paper (NBER, WB, etc)		Lao PDR	Quasi-experimental	Female	Yes	Ages 6-10	3	13) Nutrition measures	Continuous	Anemia	Unstandardized regression coefficient	-0.169	Standard error	0.187
Buttenheim, Alison; Alderman, Harold; Friedman, Jed	2011	Impact evaluation of school feeding programs in Lao PDR	Working paper (NBER, WB, etc)		Lao PDR	Quasi-experimental	Female	Yes	Ages 11-14	1	13) Nutrition measures	Continuous	Anemia	Unstandardized regression coefficient	0.071	Standard error	0.085
Buttenheim, Alison; Alderman, Harold; Friedman, Jed	2011	Impact evaluation of school feeding programs in Lao PDR	Working paper (NBER, WB, etc)		Lao PDR	Quasi-experimental	Female	Yes	Ages 11-14	2	13) Nutrition measures	Continuous	Anemia	Unstandardized regression coefficient	0.131	Standard error	0.132
Buttenheim, Alison; Alderman, Harold; Friedman, Jed	2011	Impact evaluation of school feeding programs in Lao PDR	Working paper (NBER, WB, etc)		Lao PDR	Quasi-experimental	Female	Yes	Ages 11-14	3	13) Nutrition measures	Continuous	Anemia	Unstandardized regression coefficient	-0.038	Standard error	0.048
Buttenheim, Alison; Alderman, Harold; Friedman, Jed	2011	Impact evaluation of school feeding programs in Lao PDR	Working paper (NBER, WB, etc)		Lao PDR	Quasi-experimental	Male	Yes	Ages 6-10	1	13) Nutrition measures	Continuous	Anemia	Unstandardized regression coefficient	0.329	Standard error	0.205
Buttenheim, Alison; Alderman, Harold; Friedman, Jed	2011	Impact evaluation of school feeding programs in Lao PDR	Working paper (NBER, WB, etc)		Lao PDR	Quasi-experimental	Male	Yes	Ages 6-10	2	13) Nutrition measures	Continuous	Anemia	Unstandardized regression coefficient	-0.181	Standard error	0.142
Buttenheim, Alison; Alderman, Harold; Friedman, Jed	2011	Impact evaluation of school feeding programs in Lao PDR	Working paper (NBER, WB, etc)		Lao PDR	Quasi-experimental	Male	Yes	Ages 6-10	3	13) Nutrition measures	Continuous	Anemia	Unstandardized regression coefficient	-0.183	Standard error	0.101
Buttenheim, Alison; Alderman, Harold; Friedman, Jed	2011	Impact evaluation of school feeding programs in Lao PDR	Working paper (NBER, WB, etc)		Lao PDR	Quasi-experimental	Male	Yes	Ages 11-14	1	13) Nutrition measures	Continuous	Anemia	Unstandardized regression coefficient	0.144	Standard error	0.105
Buttenheim, Alison; Alderman, Harold; Friedman, Jed	2011	Impact evaluation of school feeding programs in Lao PDR	Working paper (NBER, WB, etc)		Lao PDR	Quasi-experimental	Male	Yes	Ages 11-14	2	13) Nutrition measures	Continuous	Anemia	Unstandardized regression coefficient	0.208	Standard error	0.18
Buttenheim, Alison; Alderman, Harold; Friedman, Jed	2011	Impact evaluation of school feeding programs in Lao PDR	Working paper (NBER, WB, etc)		Lao PDR	Quasi-experimental	Male	Yes	Ages 11-14	3	13) Nutrition measures	Continuous	Anemia	Unstandardized regression coefficient	0.021	Standard error	0.058
Carney et al.	2019	Educate! Evaluation: Four-year Follow-up Report	Report		Uganda	Experimental	Female & Male	No		1	12) STIs and HIV/AIDS	Continuous	Number of sexual partners since graduating secondary school	Unstandardized regression coefficient	-0.108	P-value	0.032
Carney et al.	2019	Educate! Evaluation: Four-year Follow-up Report	Report		Uganda	Experimental	Male	No		1	12) STIs and HIV/AIDS	Continuous	Number of sexual partners since graduating secondary school	Unstandardized regression coefficient	-0.14	P-value	0.021
Carney et al.	2019	Educate! Evaluation: Four-year Follow-up Report	Report		Uganda	Experimental	Female	No		1	12) STIs and HIV/AIDS	Continuous	Number of sexual partners since graduating secondary school	Unstandardized regression coefficient	-0.066	P-value	0.239
Carney et al.	2019	Educate! Evaluation: Four-year Follow-up Report	Report		Uganda	Experimental	Female & Male	No		1	12) STIs and HIV/AIDS	Continuous	One or More Sexual Partners since Graduating High School	Unstandardized regression coefficient	-0.041	P-value	0.063
Carney et al.	2019	Educate! Evaluation: Four-year Follow-up Report	Report		Uganda	Experimental	Male	No		1	12) STIs and HIV/AIDS	Continuous	One or More Sexual Partners since Graduating High School	Unstandardized regression coefficient	-0.046	P-value	0.099
Carney et al.	2019	Educate! Evaluation: Four-year Follow-up Report	Report		Uganda	Experimental	Female	No		1	12) STIs and HIV/AIDS	Continuous	One or More Sexual Partners since Graduating High School	Unstandardized regression coefficient	-0.037	P-value	0.152
Carney et al.	2019	Educate! Evaluation: Four-year Follow-up Report	Report		Uganda	Experimental	Female & Male	No		1	12) STIs and HIV/AIDS	Continuous	More than Once Sexual Partner since Graduating Secondary School	Unstandardized regression coefficient	-0.049	P-value	0.045
Carney et al.	2019	Educate! Evaluation: Four-year Follow-up Report	Report		Uganda	Experimental	Male	No		1	12) STIs and HIV/AIDS	Continuous	More than Once Sexual Partner since Graduating Secondary School	Unstandardized regression coefficient	-0.055	P-value	0.089
Carney et al.	2019	Educate! Evaluation: Four-year Follow-up Report	Report		Uganda	Experimental	Female	No		1	12) STIs and HIV/AIDS	Continuous	More than Once Sexual Partner since Graduating Secondary School	Unstandardized regression coefficient	-0.031	P-value	0.267
Carney et al.	2019	Educate! Evaluation: Four-year Follow-up Report	Report		Uganda	Experimental	Female & Male	No		1	16) Adolescent pregnancy/childbearing (below 18)	Dichotomous	Ever pregnant	Unstandardized regression coefficient	-0.056	P-value	0.047
Carney et al.	2019	Educate! Evaluation: Four-year Follow-up Report	Report		Uganda	Experimental	Male	No		1	16) Adolescent pregnancy/childbearing (below 18)	Dichotomous	Ever pregnant	Unstandardized regression coefficient	-0.055	P-value	0.113
Carney et al.	2019	Educate! Evaluation: Four-year Follow-up Report	Report		Uganda	Experimental	Female	No		1	16) Adolescent pregnancy/childbearing (below 18)	Dichotomous	Ever pregnant	Unstandardized regression coefficient	-0.066	P-value	0.081
Carney et al.	2019	Educate! Evaluation: Four-year Follow-up Report	Report		Uganda	Experimental	Female & Male	No		1	16) Adolescent pregnancy/childbearing (below 18)	Continuous	Number of Children	Unstandardized regression coefficient	-0.106	P-value	0.082
Carney et al.	2019	Educate! Evaluation: Four-year Follow-up Report	Report		Uganda	Experimental	Male	No		1	16) Adolescent pregnancy/childbearing (below 18)	Continuous	Number of Children	Unstandardized regression coefficient	-0.077	P-value	0.194
Carney et al.	2019	Educate! Evaluation: Four-year Follow-up Report	Report		Uganda	Experimental	Female	No		1	16) Adolescent pregnancy/childbearing (below 18)	Continuous	Number of Children	Unstandardized regression coefficient	-0.142	P-value	0.097
Carney et al.	2019	Educate! Evaluation: Four-year Follow-up Report	Report		Uganda	Experimental	Female & Male	No		1	4) Gender attitudes and norms	Dichotomous	One day women and men in my community will be valued equally	Unstandardized regression coefficient	0.031	P-value	0.975
Carney et al.	2019	Educate! Evaluation: Four-year Follow-up Report	Report		Uganda	Experimental	Male	No		1	4) Gender attitudes and norms	Dichotomous	One day women and men in my community will be valued equally	Unstandardized regression coefficient	0.047	P-value	0.979
Carney et al.	2019	Educate! Evaluation: Four-year Follow-up Report	Report		Uganda	Experimental	Female	No		1	4) Gender attitudes and norms	Dichotomous	One day women and men in my community will be valued equally	Unstandardized regression coefficient	0.006	P-value	0.607
Carney et al.	2019	Educate! Evaluation: Four-year Follow-up Report	Report		Uganda	Experimental	Female & Male	No		1	4) Gender attitudes and norms	Dichotomous	A Husband who Makes decisions jointly with his wife is respected	Unstandardized regression coefficient	-0.011	P-value	0.273
Carney et al.	2019	Educate! Evaluation: Four-year Follow-up Report	Report		Uganda	Experimental	Male	No		1	4) Gender attitudes and norms	Dichotomous	A Husband who Makes decisions jointly with his wife is respected	Unstandardized regression coefficient	-0.054	P-value	0.041
Carney et al.	2019	Educate! Evaluation: Four-year Follow-up Report	Report		Uganda	Experimental	Female	No		1	4) Gender attitudes and norms	Dichotomous	A Husband who Makes decisions jointly with his wife is respected	Unstandardized regression coefficient	0.04	P-value	0.948
Carney et al.	2019	Educate! Evaluation: Four-year Follow-up Report	Report		Uganda	Experimental	Female & Male	No		1	4) Gender attitudes and norms	Dichotomous	A Husband decides whether his wife can work outside of the home	Unstandardized regression coefficient	-0.101	P-value	0.017
Carney et al.	2019	Educate! Evaluation: Four-year Follow-up Report	Report		Uganda	Experimental	Male	No		1	4) Gender attitudes and norms	Dichotomous	A Husband decides whether his wife can work outside of the home	Unstandardized regression coefficient	-0.065	P-value	0.128
Carney et al.	2019	Educate! Evaluation: Four-year Follow-up Report	Report		Uganda	Experimental	Female	No		1	4) Gender attitudes and norms	Dichotomous	A Husband decides whether his wife can work outside of the home	Unstandardized regression coefficient	-0.139	P-value	0.005
Carney et al.	2019	Educate! Evaluation: Four-year Follow-up Report	Report		Uganda	Experimental	Female & Male	No		1	4) Gender attitudes and norms	Dichotomous	A wife can ask her husband to use a condom	Unstandardized regression coefficient	0.037	P-value	0.876
Carney et al.	2019	Educate! Evaluation: Four-year Follow-up Report	Report		Uganda	Experimental	Male	No		1	4) Gender attitudes and norms	Dichotomous	A wife can ask her husband to use a condom	Unstandardized regression coefficient	0.058	P-value	0.946
Carney et al.	2019	Educate! Evaluation: Four-year Follow-up Report	Report		Uganda	Experimental	Female	No		1	4) Gender attitudes and norms	Dichotomous	A wife can ask her husband to use a condom	Unstandardized regression coefficient	0.02	P-value	0.703
Carney et al.	2019	Educate! Evaluation: Four-year Follow-up Report	Report		Uganda	Experimental	Female & Male	No		1	4) Gender attitudes and norms	Dichotomous	A Wife can refuse to have sex with her husband	Unstandardized regression coefficient	0.024	P-value	0.911
Carney et al.	2019	Educate! Evaluation: Four-year Follow-up Report	Report		Uganda	Experimental	Male	No		1	4) Gender attitudes and norms	Dichotomous	A Wife can refuse to have sex with her husband	Unstandardized regression coefficient	0.032	P-value	0.944
Carney et al.	2019	Educate! Evaluation: Four-year Follow-up Report	Report		Uganda	Experimental	Female	No		1	4) Gender attitudes and norms	Dichotomous	A Wife can refuse to have sex with her husband	Unstandardized regression coefficient	0.017	P-value	0.734
Carney et al.	2019	Educate! Evaluation: Four-year Follow-up Report	Report		Uganda	Experimental	Female & Male	No		1	6) Power and violence in relationships	Continuous	Social acceptability of violence	Unstandardized regression coefficient	-0.069	P-value	0.049
Carney et al.	2019	Educate! Evaluation: Four-year Follow-up Report	Report		Uganda	Experimental	Male	No		1	6) Power and violence in relationships	Continuous	Social acceptability of violence	Unstandardized regression coefficient	-0.041	P-value	0.194
Carney et al.	2019	Educate! Evaluation: Four-year Follow-up Report	Report		Uganda	Experimental	Female	No		1	6) Power and violence in relationships	Continuous	Social acceptability of violence	Unstandardized regression coefficient	-0.115	P-value	0.022
Carney et al.	2019	Educate! Evaluation: Four-year Follow-up Report	Report		Uganda	Experimental	Female & Male	No		1	6) Power and violence in relationships	Dichotomous	Physical Violence or Threat of Violence	Unstandardized regression coefficient	-0.03	P-value	0.158
Carney et al.	2019	Educate! Evaluation: Four-year Follow-up Report	Report		Uganda	Experimental	Male	No		1	6) Power and violence in relationships	Dichotomous	Physical Violence or Threat of Violence	Unstandardized regression coefficient	-0.009	P-value	0.408
Carney et al.	2019	Educate! Evaluation: Four-year Follow-up Report	Report		Uganda	Experimental	Female	No		1	6) Power and violence in relationships	Dichotomous	Physical Violence or Threat of Violence	Unstandardized regression coefficient	-0.062	P-value	0.058
Chicoine	2016	Free Primary Education, Schooling, and Fertility: Evidence from Ethiopia	Working paper	IZA Policy Research Papers	Ethiopia	Quasi-experimental	Female	No		1	12) STIs and HIV/AIDS	dichotomous	First sex by age 15	Converted partial correlation	-0.00494977	Confidence Interval	-0.0217998493462801- 0.011900301091373
Chicoine	2016	Free Primary Education, Schooling, and Fertility: Evidence from Ethiopia	Working paper	IZA Policy Research Papers	Ethiopia	Quasi-experimental	Female	No		1	12) STIs and HIV/AIDS	dichotomous	First sex by age 16	Converted partial correlation	-0.0165485	Confidence Interval	-0.0337199606001377- 0.000623002299107611
Chicoine	2016	Free Primary Education, Schooling, and Fertility: Evidence from Ethiopia	Working paper	IZA Policy Research Papers	Ethiopia	Quasi-experimental	Female	No		1	12) STIs and HIV/AIDS	dichotomous	First sex by age 17	Converted partial correlation	-0.0172822	Confidence Interval	-0.0350253060460091- 0.000460859475424513
Chicoine	2016	Free Primary Education, Schooling, and Fertility: Evidence from Ethiopia	Working paper	IZA Policy Research Papers	Ethiopia	Quasi-experimental	Female	No		1	12) STIs and HIV/AIDS	dichotomous	First sex by age 18	Converted partial correlation	-0.0186982	Confidence Interval	-0.0366630703210831- -0.000733260763809085
Chicoine	2016	Free Primary Education, Schooling, and Fertility: Evidence from Ethiopia	Working paper	IZA Policy Research Papers	Ethiopia	Quasi-experimental	Female	No		1	12) STIs and HIV/AIDS	dichotomous	First sex by age 19	Converted partial correlation	-0.00697937	Confidence Interval	-0.0252187848091125- 0.0112600475549698
Chicoine	2016	Free Primary Education, Schooling, and Fertility: Evidence from Ethiopia	Working paper	IZA Policy Research Papers	Ethiopia	Quasi-experimental	Female	No		1	12) STIs and HIV/AIDS	dichotomous	First sex by age 20	Converted partial correlation	-0.0166636	Confidence Interval	-0.03596306219697- 0.00263587641529739
Chicoine	2016	Free Primary Education, Schooling, and Fertility: Evidence from Ethiopia	Working paper	IZA Policy Research Papers	Ethiopia	Quasi-experimental	Female	No		1	12) STIs and HIV/AIDS	dichotomous	First sex by age 21	Converted partial correlation	-0.0114629	Confidence Interval	-0.0313378050923347- 0.00841200537979603
Chicoine	2016	Free Primary Education, Schooling, and Fertility: Evidence from Ethiopia	Working paper	IZA Policy Research Papers	Ethiopia	Quasi-experimental	Female	No		1	12) STIs and HIV/AIDS	dichotomous	First sex by age 22	Converted partial correlation	0.00306468	Confidence Interval	-0.0176253393292427- 0.0237547066062689
Chicoine	2016	Free Primary Education, Schooling, and Fertility: Evidence from Ethiopia	Working paper	IZA Policy Research Papers	Ethiopia	Quasi-experimental	Female	No		1	12) STIs and HIV/AIDS	dichotomous	First sex by age 23	Converted partial correlation	-0.00574912	Confidence Interval	-0.027261259034276- 0.0157630275934935
Chicoine	2016	Free Primary Education, Schooling, and Fertility: Evidence from Ethiopia	Working paper	IZA Policy Research Papers	Ethiopia	Quasi-experimental	Female	No		1	12) STIs and HIV/AIDS	dichotomous	First sex by age 24	Converted partial correlation	-0.0114064	Confidence Interval	-0.0337630398571491- 0.0109501741826534
Chicoine	2016	Free Primary Education, Schooling, and Fertility: Evidence from Ethiopia	Working paper	IZA Policy Research Papers	Ethiopia	Quasi-experimental	Female	No		1	15) Child marriage (below 18)	dichotomous	First marriage by age 15	Converted partial correlation	-0.0067733	Confidence Interval	-0.0236232001334429- 0.0100765926763415
Chicoine	2016	Free Primary Education, Schooling, and Fertility: Evidence from Ethiopia	Working paper	IZA Policy Research Papers	Ethiopia	Quasi-experimental	Female	No		1	15) Child marriage (below 18)	dichotomous	First marriage by age 16	Converted partial correlation	-0.00771881	Confidence Interval	-0.0248921345919371- 0.00945450458675623
Chicoine	2016	Free Primary Education, Schooling, and Fertility: Evidence from Ethiopia	Working paper	IZA Policy Research Papers	Ethiopia	Quasi-experimental	Female	No		1	15) Child marriage (below 18)	dichotomous	First marriage by age 17	Converted partial correlation	-0.0114358	Confidence Interval	-0.0291803870350122- 0.00630875816568732
Chicoine	2016	Free Primary Education, Schooling, and Fertility: Evidence from Ethiopia	Working paper	IZA Policy Research Papers	Ethiopia	Quasi-experimental	Female	No		1	15) Child marriage (below 18)	dichotomous	First marriage by age 18	Converted partial correlation	-0.0118828	Confidence Interval	-0.0298495646566153- 0.00608398718759418
Chicoine	2016	Free Primary Education, Schooling, and Fertility: Evidence from Ethiopia	Working paper	IZA Policy Research Papers	Ethiopia	Quasi-experimental	Female	No		1	15) Child marriage (below 18)	dichotomous	First marriage by age 19	Converted partial correlation	-0.0114203	Confidence Interval	-0.0296589899808168- 0.00681835319846869
Chicoine	2016	Free Primary Education, Schooling, and Fertility: Evidence from Ethiopia	Working paper	IZA Policy Research Papers	Ethiopia	Quasi-experimental	Female	No		1	15) Child marriage (below 18)	dichotomous	First marriage by age 20	Converted partial correlation	-0.0225041	Confidence Interval	-0.041801355779171- -0.00320683303289115
Chicoine	2016	Free Primary Education, Schooling, and Fertility: Evidence from Ethiopia	Working paper	IZA Policy Research Papers	Ethiopia	Quasi-experimental	Female	No		1	15) Child marriage (below 18)	dichotomous	First marriage by age 21	Converted partial correlation	-0.0214938	Confidence Interval	-0.0413654074072838- -0.00162217277102172
Chicoine	2016	Free Primary Education, Schooling, and Fertility: Evidence from Ethiopia	Working paper	IZA Policy Research Papers	Ethiopia	Quasi-experimental	Female	No		1	15) Child marriage (below 18)	dichotomous	First marriage by age 22	Converted partial correlation	-0.00838256	Confidence Interval	-0.0290719531476498- 0.0123068373650312
Chicoine	2016	Free Primary Education, Schooling, and Fertility: Evidence from Ethiopia	Working paper	IZA Policy Research Papers	Ethiopia	Quasi-experimental	Female	No		1	15) Child marriage (below 18)	dichotomous	First marriage by age 23	Converted partial correlation	-0.0114977	Confidence Interval	-0.0330087393522263- 0.0100134173408151
Chicoine	2016	Free Primary Education, Schooling, and Fertility: Evidence from Ethiopia	Working paper	IZA Policy Research Papers	Ethiopia	Quasi-experimental	Female	No		1	15) Child marriage (below 18)	dichotomous	First marriage by age 24	Converted partial correlation	-0.0156079	Confidence Interval	-0.0379632525146008- 0.00674742227420211
Chicoine	2016	Free Primary Education, Schooling, and Fertility: Evidence from Ethiopia	Working paper	IZA Policy Research Papers	Ethiopia	Quasi-experimental	Female	No		1	16) Adolescent pregnancy/childbearing (below 18)	continuous	Total births	Converted partial correlation	-0.0186567	Confidence Interval	-0.0351564884185791- -0.00215689628385007
Chicoine	2016	Free Primary Education, Schooling, and Fertility: Evidence from Ethiopia	Working paper	IZA Policy Research Papers	Ethiopia	Quasi-experimental	Female	No		1	16) Adolescent pregnancy/childbearing (below 18)	continuous	Total births by age 15	Converted partial correlation	0.00372538	Confidence Interval	-0.0131247881799936- 0.0205755420029163
Chicoine	2016	Free Primary Education, Schooling, and Fertility: Evidence from Ethiopia	Working paper	IZA Policy Research Papers	Ethiopia	Quasi-experimental	Female	No		1	16) Adolescent pregnancy/childbearing (below 18)	continuous	Total births by age 16	Converted partial correlation	-0.00119484	Confidence Interval	-0.0183686595410109- 0.0159789808094501
Chicoine	2016	Free Primary Education, Schooling, and Fertility: Evidence from Ethiopia	Working paper	IZA Policy Research Papers	Ethiopia	Quasi-experimental	Female	No		1	16) Adolescent pregnancy/childbearing (below 18)	continuous	Total births by age 17	Converted partial correlation	-0.00989179	Confidence Interval	-0.027636656537652- 0.00785307586193085
Chicoine	2016	Free Primary Education, Schooling, and Fertility: Evidence from Ethiopia	Working paper	IZA Policy Research Papers	Ethiopia	Quasi-experimental	Female	No		1	16) Adolescent pregnancy/childbearing (below 18)	continuous	Total births by age 18	Converted partial correlation	-0.0152195	Confidence Interval	-0.0331854969263077- 0.00274643395096064
Chicoine	2016	Free Primary Education, Schooling, and Fertility: Evidence from Ethiopia	Working paper	IZA Policy Research Papers	Ethiopia	Quasi-experimental	Female	No		1	16) Adolescent pregnancy/childbearing (below 18)	continuous	Total births by age 19	Converted partial correlation	-0.00884803	Confidence Interval	-0.0270871762186289- 0.00939111597836018
Chicoine	2016	Free Primary Education, Schooling, and Fertility: Evidence from Ethiopia	Working paper	IZA Policy Research Papers	Ethiopia	Quasi-experimental	Female	No		1	16) Adolescent pregnancy/childbearing (below 18)	continuous	Total births by age 20	Converted partial correlation	-0.0167258	Confidence Interval	-0.0360252782702446- 0.00257361982949078
Chicoine	2016	Free Primary Education, Schooling, and Fertility: Evidence from Ethiopia	Working paper	IZA Policy Research Papers	Ethiopia	Quasi-experimental	Female	No		1	16) Adolescent pregnancy/childbearing (below 18)	continuous	Total births by age 21	Converted partial correlation	-0.0143151	Confidence Interval	-0.0341893061995506- 0.00555904302746058
Chicoine	2016	Free Primary Education, Schooling, and Fertility: Evidence from Ethiopia	Working paper	IZA Policy Research Papers	Ethiopia	Quasi-experimental	Female	No		1	16) Adolescent pregnancy/childbearing (below 18)	continuous	Total births by age 22	Converted partial correlation	-0.0168323	Confidence Interval	-0.0375195033848286- 0.00385487591847777
Chicoine	2016	Free Primary Education, Schooling, and Fertility: Evidence from Ethiopia	Working paper	IZA Policy Research Papers	Ethiopia	Quasi-experimental	Female	No		1	16) Adolescent pregnancy/childbearing (below 18)	continuous	Total births by age 23	Converted partial correlation	-0.0312529	Confidence Interval	-0.0527548789978027- -0.0097509017214179
Chicoine	2016	Free Primary Education, Schooling, and Fertility: Evidence from Ethiopia	Working paper	IZA Policy Research Papers	Ethiopia	Quasi-experimental	Female	No		1	16) Adolescent pregnancy/childbearing (below 18)	continuous	Total births by age 24	Converted partial correlation	-0.0348485	Confidence Interval	-0.0571929588913918- -0.0125039974227548
Cho, Hyunsan; Deming, Michelle E.; Park, Ju-Hyun; Iritani, Bonita	2019	Gender Differences in HIV/HSV-2: Evidence from a School Support Randomized Controlled Trial Among Orphaned Adolescents in Kenya	Journal article	AIDS and Behavior	Kenya	Experimental	Female	No		1	12) STIs and HIV/AIDS	Dichotomous	HSV-2 incidence	Odds ratio	1.57	Confidence interval	0.87-2.84
Cho, Hyunsan; Deming, Michelle E.; Park, Ju-Hyun; Iritani, Bonita	2019	Gender Differences in HIV/HSV-2: Evidence from a School Support Randomized Controlled Trial Among Orphaned Adolescents in Kenya	Journal article	AIDS and Behavior	Kenya	Experimental	Male	No		1	12) STIs and HIV/AIDS	Dichotomous	HSV-2 incidence	Odds ratio	0.69	Confidence interval	0.44-1.06
Cho, Hyunsan; Deming, Michelle E.; Park, Ju-Hyun; Iritani, Bonita	2019	Gender Differences in HIV/HSV-2: Evidence from a School Support Randomized Controlled Trial Among Orphaned Adolescents in Kenya	Journal article	AIDS and Behavior	Kenya	Experimental	Female	No	Time 4	1	4) Gender attitudes and norms	Continuous	Gender equity index	Standardized regression coefficient	0.35	Confidence interval	-1.89
Cho, Hyunsan; Deming, Michelle E.; Park, Ju-Hyun; Iritani, Bonita	2019	Gender Differences in HIV/HSV-2: Evidence from a School Support Randomized Controlled Trial Among Orphaned Adolescents in Kenya	Journal article	AIDS and Behavior	Kenya	Experimental	Female	No	Time 4	1	4) Gender attitudes and norms	Continuous	Wife beating index	Standardized regression coefficient	1.3	Confidence interval	0.45-2.15
Cho, Hyunsan; Deming, Michelle E.; Park, Ju-Hyun; Iritani, Bonita	2019	Gender Differences in HIV/HSV-2: Evidence from a School Support Randomized Controlled Trial Among Orphaned Adolescents in Kenya	Journal article	AIDS and Behavior	Kenya	Experimental	Male	No	Time 4	1	4) Gender attitudes and norms	Continuous	Gender equity index	Standardized regression coefficient	0.08	Confidence interval	-2.11
Cho, Hyunsan; Deming, Michelle E.; Park, Ju-Hyun; Iritani, Bonita	2019	Gender Differences in HIV/HSV-2: Evidence from a School Support Randomized Controlled Trial Among Orphaned Adolescents in Kenya	Journal article	AIDS and Behavior	Kenya	Experimental	Male	No	Time 4	1	4) Gender attitudes and norms	Continuous	Wife beating index	Standardized regression coefficient	0.47	Confidence interval	-1.95
De Neve & Subramanian	2017	Causal Effect of Parental Schooling on Early Childhood Undernutrition—Quasi-experimental Evidence from Zimbabwe	Journal article	American Journal of Epidemiology	Zimbabwe	Quasi-experimental	Both	Yes	Mothers, fathers	1	13) Nutrition measures	dichotomous	Stunted	Converted partial correlation	0.00537289	Confidence Interval	-0.0194767266511917- 0.0302225071936846
De Neve & Subramanian	2017	Causal Effect of Parental Schooling on Early Childhood Undernutrition—Quasi-experimental Evidence from Zimbabwe	Journal article	American Journal of Epidemiology	Zimbabwe	Quasi-experimental	Both	Yes	Mothers, fathers	1	13) Nutrition measures	dichotomous	Wasted	Converted partial correlation	-0.0099395	Confidence Interval	-0.0347882471978664- 0.0149092497304082
Duflo, Esther; Dupas, Pascaline; Kremer, Michael	2014	Education, HIV, and Early Fertility: Experimental Evidence from Kenya	Working paper (NBER, WB, etc)	NBER Working Paper Series	Kenya	Experimental	Female	No		1	12) STIs and HIV/AIDS	Dichotomous	HSV-2 positive	Unstandardized regression coefficient	0.009	Standard error	0.014
Duflo, Esther; Dupas, Pascaline; Kremer, Michael	2014	Education, HIV, and Early Fertility: Experimental Evidence from Kenya	Working paper (NBER, WB, etc)	NBER Working Paper Series	Kenya	Experimental	Female	No		1	12) STIs and HIV/AIDS	Dichotomous	HIV positive	Unstandardized regression coefficient	0.004	Standard error	0.006
Duflo, Esther; Dupas, Pascaline; Kremer, Michael	2014	Education, HIV, and Early Fertility: Experimental Evidence from Kenya	Working paper (NBER, WB, etc)	NBER Working Paper Series	Kenya	Experimental	Female	No		2	12) STIs and HIV/AIDS	Dichotomous	HIV positive	Unstandardized regression coefficient	-0.002	Standard error	0.006
Duflo, Esther; Dupas, Pascaline; Kremer, Michael	2014	Education, HIV, and Early Fertility: Experimental Evidence from Kenya	Working paper (NBER, WB, etc)	NBER Working Paper Series	Kenya	Experimental	Female	No		2	12) STIs and HIV/AIDS	Dichotomous	HSV-2 positive	Unstandardized regression coefficient	0.004	Standard error	0.013
Duflo, Esther; Dupas, Pascaline; Kremer, Michael	2014	Education, HIV, and Early Fertility: Experimental Evidence from Kenya	Working paper (NBER, WB, etc)	NBER Working Paper Series	Kenya	Experimental	Female	No		3	12) STIs and HIV/AIDS	Dichotomous	HSV-2 positive	Unstandardized regression coefficient	-0.023	Standard error	0.013
Duflo, Esther; Dupas, Pascaline; Kremer, Michael	2014	Education, HIV, and Early Fertility: Experimental Evidence from Kenya	Working paper (NBER, WB, etc)	NBER Working Paper Series	Kenya	Experimental	Female	No		3	12) STIs and HIV/AIDS	Dichotomous	HIV positive	Unstandardized regression coefficient	-0.002	Standard error	0.006
Duflo, Esther; Dupas, Pascaline; Kremer, Michael	2014	Education, HIV, and Early Fertility: Experimental Evidence from Kenya	Working paper (NBER, WB, etc)	NBER Working Paper Series	Kenya	Experimental	Male	No		1	12) STIs and HIV/AIDS	Dichotomous	HIV positive	Unstandardized regression coefficient	0.001	Standard error	0.002
Duflo, Esther; Dupas, Pascaline; Kremer, Michael	2014	Education, HIV, and Early Fertility: Experimental Evidence from Kenya	Working paper (NBER, WB, etc)	NBER Working Paper Series	Kenya	Experimental	Male	No		1	12) STIs and HIV/AIDS	Dichotomous	HSV-2 positive	Unstandardized regression coefficient	0.005	Standard error	0.009
Duflo, Esther; Dupas, Pascaline; Kremer, Michael	2014	Education, HIV, and Early Fertility: Experimental Evidence from Kenya	Working paper (NBER, WB, etc)	NBER Working Paper Series	Kenya	Experimental	Male	No		2	12) STIs and HIV/AIDS	Dichotomous	HSV-2 positive	Unstandardized regression coefficient	-0.002	Standard error	0.01
Duflo, Esther; Dupas, Pascaline; Kremer, Michael	2014	Education, HIV, and Early Fertility: Experimental Evidence from Kenya	Working paper (NBER, WB, etc)	NBER Working Paper Series	Kenya	Experimental	Male	No		2	12) STIs and HIV/AIDS	Dichotomous	HIV positive	Unstandardized regression coefficient	0	Standard error	0.002
Duflo, Esther; Dupas, Pascaline; Kremer, Michael	2014	Education, HIV, and Early Fertility: Experimental Evidence from Kenya	Working paper (NBER, WB, etc)	NBER Working Paper Series	Kenya	Experimental	Male	No		3	12) STIs and HIV/AIDS	Dichotomous	HSV-2 positive	Unstandardized regression coefficient	-0.009	Standard error	0.01
Duflo, Esther; Dupas, Pascaline; Kremer, Michael	2014	Education, HIV, and Early Fertility: Experimental Evidence from Kenya	Working paper (NBER, WB, etc)	NBER Working Paper Series	Kenya	Experimental	Male	No		3	12) STIs and HIV/AIDS	Dichotomous	HIV positive	Unstandardized regression coefficient	0.003	Standard error	0.003
Duflo, Esther; Dupas, Pascaline; Kremer, Michael	2019	The Impact of Free Secondary Education: Experimental Evidence from Ghana	Working paper (NBER, WB, etc)		Ghana	Experimental	Female	No		1	12) STIs and HIV/AIDS	Continuous	Index of risky sexual behavior/ STI exposure	Unstandardized regression coefficient	-0.014	Standard error	0.03
Duflo, Esther; Dupas, Pascaline; Kremer, Michael	2019	The Impact of Free Secondary Education: Experimental Evidence from Ghana	Working paper (NBER, WB, etc)		Ghana	Experimental	Male	No		1	12) STIs and HIV/AIDS	Continuous	Index of risky sexual behavior/ STI exposure	Unstandardized regression coefficient	-0.047	Standard error	0.033
Duflo, Esther; Dupas, Pascaline; Kremer, Michael	2014	Education, HIV, and Early Fertility: Experimental Evidence from Kenya	Working paper (NBER, WB, etc)	NBER Working Paper Series	Kenya	Experimental	Female	No	Results after 3 years	1	15) Child marriage (below 18)	Dichotomous	Ever married	Unstandardized regression coefficient	-0.026	Standard error	0.01
Duflo, Esther; Dupas, Pascaline; Kremer, Michael	2014	Education, HIV, and Early Fertility: Experimental Evidence from Kenya	Working paper (NBER, WB, etc)	NBER Working Paper Series	Kenya	Experimental	Male	No	Results after 3 years	1	15) Child marriage (below 18)	Dichotomous	Ever married	Unstandardized regression coefficient	-0.009	Standard error	0.004
Duflo, Esther; Dupas, Pascaline; Kremer, Michael	2014	Education, HIV, and Early Fertility: Experimental Evidence from Kenya	Working paper (NBER, WB, etc)	NBER Working Paper Series	Kenya	Experimental	Female	No	Results after 3 years	2	15) Child marriage (below 18)	Dichotomous	Ever married	Unstandardized regression coefficient	0.011	Standard error	0.009
Duflo, Esther; Dupas, Pascaline; Kremer, Michael	2014	Education, HIV, and Early Fertility: Experimental Evidence from Kenya	Working paper (NBER, WB, etc)	NBER Working Paper Series	Kenya	Experimental	Male	No	Results after 3 years	2	15) Child marriage (below 18)	Dichotomous	Ever married	Unstandardized regression coefficient	0	Standard error	0.005
Duflo, Esther; Dupas, Pascaline; Kremer, Michael	2014	Education, HIV, and Early Fertility: Experimental Evidence from Kenya	Working paper (NBER, WB, etc)	NBER Working Paper Series	Kenya	Experimental	Female	No	Results after 3 years	3	15) Child marriage (below 18)	Dichotomous	Ever married	Unstandardized regression coefficient	-0.01	Standard error	0.009
Duflo, Esther; Dupas, Pascaline; Kremer, Michael	2014	Education, HIV, and Early Fertility: Experimental Evidence from Kenya	Working paper (NBER, WB, etc)	NBER Working Paper Series	Kenya	Experimental	Male	No	Results after 3 years	3	15) Child marriage (below 18)	Dichotomous	Ever married	Unstandardized regression coefficient	-0.006	Standard error	0.004
Duflo, Esther; Dupas, Pascaline; Kremer, Michael	2014	Education, HIV, and Early Fertility: Experimental Evidence from Kenya	Working paper (NBER, WB, etc)	NBER Working Paper Series	Kenya	Experimental	Female	No	Results after 5 years	1	15) Child marriage (below 18)	Dichotomous	Ever married	Unstandardized regression coefficient	-0.029	Standard error	0.015
Duflo, Esther; Dupas, Pascaline; Kremer, Michael	2014	Education, HIV, and Early Fertility: Experimental Evidence from Kenya	Working paper (NBER, WB, etc)	NBER Working Paper Series	Kenya	Experimental	Male	No	Results after 5 years	1	15) Child marriage (below 18)	Dichotomous	Ever married	Unstandardized regression coefficient	-0.006	Standard error	0.008
Duflo, Esther; Dupas, Pascaline; Kremer, Michael	2014	Education, HIV, and Early Fertility: Experimental Evidence from Kenya	Working paper (NBER, WB, etc)	NBER Working Paper Series	Kenya	Experimental	Female	No	Results after 5 years	2	15) Child marriage (below 18)	Dichotomous	Ever married	Unstandardized regression coefficient	0.023	Standard error	0.014
Duflo, Esther; Dupas, Pascaline; Kremer, Michael	2014	Education, HIV, and Early Fertility: Experimental Evidence from Kenya	Working paper (NBER, WB, etc)	NBER Working Paper Series	Kenya	Experimental	Male	No	Results after 5 years	2	15) Child marriage (below 18)	Dichotomous	Ever married	Unstandardized regression coefficient	0.006	Standard error	0.008
Duflo, Esther; Dupas, Pascaline; Kremer, Michael	2014	Education, HIV, and Early Fertility: Experimental Evidence from Kenya	Working paper (NBER, WB, etc)	NBER Working Paper Series	Kenya	Experimental	Female	No	Results after 5 years	3	15) Child marriage (below 18)	Dichotomous	Ever married	Unstandardized regression coefficient	0.004	Standard error	0.015
Duflo, Esther; Dupas, Pascaline; Kremer, Michael	2014	Education, HIV, and Early Fertility: Experimental Evidence from Kenya	Working paper (NBER, WB, etc)	NBER Working Paper Series	Kenya	Experimental	Male	No	Results after 5 years	3	15) Child marriage (below 18)	Dichotomous	Ever married	Unstandardized regression coefficient	-0.003	Standard error	0.008
Duflo, Esther; Dupas, Pascaline; Kremer, Michael	2014	Education, HIV, and Early Fertility: Experimental Evidence from Kenya	Working paper (NBER, WB, etc)	NBER Working Paper Series	Kenya	Experimental	Female	No	Results after 7 years	1	15) Child marriage (below 18)	Dichotomous	Ever married	Unstandardized regression coefficient	-0.039	Standard error	0.021
Duflo, Esther; Dupas, Pascaline; Kremer, Michael	2014	Education, HIV, and Early Fertility: Experimental Evidence from Kenya	Working paper (NBER, WB, etc)	NBER Working Paper Series	Kenya	Experimental	Male	No	Results after 7 years	1	15) Child marriage (below 18)	Dichotomous	Ever married	Unstandardized regression coefficient	0.008	Standard error	0.016
Duflo, Esther; Dupas, Pascaline; Kremer, Michael	2014	Education, HIV, and Early Fertility: Experimental Evidence from Kenya	Working paper (NBER, WB, etc)	NBER Working Paper Series	Kenya	Experimental	Female	No	Results after 7 years	2	15) Child marriage (below 18)	Dichotomous	Ever married	Unstandardized regression coefficient	0.02	Standard error	0.02
Duflo, Esther; Dupas, Pascaline; Kremer, Michael	2014	Education, HIV, and Early Fertility: Experimental Evidence from Kenya	Working paper (NBER, WB, etc)	NBER Working Paper Series	Kenya	Experimental	Male	No	Results after 7 years	2	15) Child marriage (below 18)	Dichotomous	Ever married	Unstandardized regression coefficient	-0.003	Standard error	0.016
Duflo, Esther; Dupas, Pascaline; Kremer, Michael	2014	Education, HIV, and Early Fertility: Experimental Evidence from Kenya	Working paper (NBER, WB, etc)	NBER Working Paper Series	Kenya	Experimental	Female	No	Results after 7 years	3	15) Child marriage (below 18)	Dichotomous	Ever married	Unstandardized regression coefficient	-0.012	Standard error	0.021
Duflo, Esther; Dupas, Pascaline; Kremer, Michael	2014	Education, HIV, and Early Fertility: Experimental Evidence from Kenya	Working paper (NBER, WB, etc)	NBER Working Paper Series	Kenya	Experimental	Male	No	Results after 7 years	3	15) Child marriage (below 18)	Dichotomous	Ever married	Unstandardized regression coefficient	0.004	Standard error	0.015
Duflo, Esther; Dupas, Pascaline; Kremer, Michael	2014	Education, HIV, and Early Fertility: Experimental Evidence from Kenya	Working paper (NBER, WB, etc)	NBER Working Paper Series	Kenya	Experimental	Female	No	Results after 3 years	1	16) Adolescent pregnancy/childbearing (below 18)	Dichotomous	Ever pregnant	Unstandardized regression coefficient	-0.027	Standard error	0.011
Duflo, Esther; Dupas, Pascaline; Kremer, Michael	2014	Education, HIV, and Early Fertility: Experimental Evidence from Kenya	Working paper (NBER, WB, etc)	NBER Working Paper Series	Kenya	Experimental	Male	No	Results after 3 years	1	16) Adolescent pregnancy/childbearing (below 18)	Dichotomous	Ever pregnant	Unstandardized regression coefficient	-0.002	Standard error	0.003
Duflo, Esther; Dupas, Pascaline; Kremer, Michael	2014	Education, HIV, and Early Fertility: Experimental Evidence from Kenya	Working paper (NBER, WB, etc)	NBER Working Paper Series	Kenya	Experimental	Female	No	Results after 3 years	2	16) Adolescent pregnancy/childbearing (below 18)	Dichotomous	Ever pregnant	Unstandardized regression coefficient	-0.007	Standard error	0.011
Duflo, Esther; Dupas, Pascaline; Kremer, Michael	2014	Education, HIV, and Early Fertility: Experimental Evidence from Kenya	Working paper (NBER, WB, etc)	NBER Working Paper Series	Kenya	Experimental	Male	No	Results after 3 years	2	16) Adolescent pregnancy/childbearing (below 18)	Dichotomous	Ever pregnant	Unstandardized regression coefficient	-0.002	Standard error	0.002
Duflo, Esther; Dupas, Pascaline; Kremer, Michael	2014	Education, HIV, and Early Fertility: Experimental Evidence from Kenya	Working paper (NBER, WB, etc)	NBER Working Paper Series	Kenya	Experimental	Female	No	Results after 3 years	3	16) Adolescent pregnancy/childbearing (below 18)	Dichotomous	Ever pregnant	Unstandardized regression coefficient	-0.011	Standard error	0.01
Duflo, Esther; Dupas, Pascaline; Kremer, Michael	2014	Education, HIV, and Early Fertility: Experimental Evidence from Kenya	Working paper (NBER, WB, etc)	NBER Working Paper Series	Kenya	Experimental	Male	No	Results after 3 years	3	16) Adolescent pregnancy/childbearing (below 18)	Dichotomous	Ever pregnant	Unstandardized regression coefficient	-0.006	Standard error	0.002
Duflo, Esther; Dupas, Pascaline; Kremer, Michael	2014	Education, HIV, and Early Fertility: Experimental Evidence from Kenya	Working paper (NBER, WB, etc)	NBER Working Paper Series	Kenya	Experimental	Female	No	Results after 5 years	1	16) Adolescent pregnancy/childbearing (below 18)	Dichotomous	Ever pregnant	Unstandardized regression coefficient	-0.044	Standard error	0.017
Duflo, Esther; Dupas, Pascaline; Kremer, Michael	2014	Education, HIV, and Early Fertility: Experimental Evidence from Kenya	Working paper (NBER, WB, etc)	NBER Working Paper Series	Kenya	Experimental	Male	No	Results after 5 years	1	16) Adolescent pregnancy/childbearing (below 18)	Dichotomous	Ever pregnant	Unstandardized regression coefficient	0.004	Standard error	0.005
Duflo, Esther; Dupas, Pascaline; Kremer, Michael	2014	Education, HIV, and Early Fertility: Experimental Evidence from Kenya	Working paper (NBER, WB, etc)	NBER Working Paper Series	Kenya	Experimental	Female	No	Results after 5 years	2	16) Adolescent pregnancy/childbearing (below 18)	Dichotomous	Ever pregnant	Unstandardized regression coefficient	0.001	Standard error	0.015
Duflo, Esther; Dupas, Pascaline; Kremer, Michael	2014	Education, HIV, and Early Fertility: Experimental Evidence from Kenya	Working paper (NBER, WB, etc)	NBER Working Paper Series	Kenya	Experimental	Male	No	Results after 5 years	2	16) Adolescent pregnancy/childbearing (below 18)	Dichotomous	Ever pregnant	Unstandardized regression coefficient	0.004	Standard error	0.005
Duflo, Esther; Dupas, Pascaline; Kremer, Michael	2014	Education, HIV, and Early Fertility: Experimental Evidence from Kenya	Working paper (NBER, WB, etc)	NBER Working Paper Series	Kenya	Experimental	Female	No	Results after 5 years	3	16) Adolescent pregnancy/childbearing (below 18)	Dichotomous	Ever pregnant	Unstandardized regression coefficient	-0.011	Standard error	0.016
Duflo, Esther; Dupas, Pascaline; Kremer, Michael	2014	Education, HIV, and Early Fertility: Experimental Evidence from Kenya	Working paper (NBER, WB, etc)	NBER Working Paper Series	Kenya	Experimental	Male	No	Results after 5 years	3	16) Adolescent pregnancy/childbearing (below 18)	Dichotomous	Ever pregnant	Unstandardized regression coefficient	0	Standard error	0.005
Duflo, Esther; Dupas, Pascaline; Kremer, Michael	2014	Education, HIV, and Early Fertility: Experimental Evidence from Kenya	Working paper (NBER, WB, etc)	NBER Working Paper Series	Kenya	Experimental	Female	No	Results after 7 years	1	16) Adolescent pregnancy/childbearing (below 18)	Dichotomous	Ever pregnant	Unstandardized regression coefficient	-0.034	Standard error	0.021
Duflo, Esther; Dupas, Pascaline; Kremer, Michael	2014	Education, HIV, and Early Fertility: Experimental Evidence from Kenya	Working paper (NBER, WB, etc)	NBER Working Paper Series	Kenya	Experimental	Male	No	Results after 7 years	1	16) Adolescent pregnancy/childbearing (below 18)	Dichotomous	Ever pregnant	Unstandardized regression coefficient	-0.004	Standard error	0.018
Duflo, Esther; Dupas, Pascaline; Kremer, Michael	2014	Education, HIV, and Early Fertility: Experimental Evidence from Kenya	Working paper (NBER, WB, etc)	NBER Working Paper Series	Kenya	Experimental	Female	No	Results after 7 years	2	16) Adolescent pregnancy/childbearing (below 18)	Dichotomous	Ever pregnant	Unstandardized regression coefficient	0.018	Standard error	0.022
Duflo, Esther; Dupas, Pascaline; Kremer, Michael	2014	Education, HIV, and Early Fertility: Experimental Evidence from Kenya	Working paper (NBER, WB, etc)	NBER Working Paper Series	Kenya	Experimental	Male	No	Results after 7 years	2	16) Adolescent pregnancy/childbearing (below 18)	Dichotomous	Ever pregnant	Unstandardized regression coefficient	0.003	Standard error	0.017
Duflo, Esther; Dupas, Pascaline; Kremer, Michael	2014	Education, HIV, and Early Fertility: Experimental Evidence from Kenya	Working paper (NBER, WB, etc)	NBER Working Paper Series	Kenya	Experimental	Female	No	Results after 7 years	3	16) Adolescent pregnancy/childbearing (below 18)	Dichotomous	Ever pregnant	Unstandardized regression coefficient	-0.009	Standard error	0.022
Duflo, Esther; Dupas, Pascaline; Kremer, Michael	2014	Education, HIV, and Early Fertility: Experimental Evidence from Kenya	Working paper (NBER, WB, etc)	NBER Working Paper Series	Kenya	Experimental	Male	No	Results after 7 years	3	16) Adolescent pregnancy/childbearing (below 18)	Dichotomous	Ever pregnant	Unstandardized regression coefficient	0.001	Standard error	0.016
Duflo, Esther; Dupas, Pascaline; Kremer, Michael	2014	Education, HIV, and Early Fertility: Experimental Evidence from Kenya	Working paper (NBER, WB, etc)	NBER Working Paper Series	Kenya	Experimental	Female	No		1	16) Adolescent pregnancy/childbearing (below 18)	Dichotomous	Childbearing by age 16	Unstandardized regression coefficient	-0.022	Standard error	0.012
Duflo, Esther; Dupas, Pascaline; Kremer, Michael	2014	Education, HIV, and Early Fertility: Experimental Evidence from Kenya	Working paper (NBER, WB, etc)	NBER Working Paper Series	Kenya	Experimental	Male	No		1	16) Adolescent pregnancy/childbearing (below 18)	Dichotomous	Childbearing by age 16	Unstandardized regression coefficient	-0.005	Standard error	0.004
Duflo, Esther; Dupas, Pascaline; Kremer, Michael	2014	Education, HIV, and Early Fertility: Experimental Evidence from Kenya	Working paper (NBER, WB, etc)	NBER Working Paper Series	Kenya	Experimental	Female	No		2	16) Adolescent pregnancy/childbearing (below 18)	Dichotomous	Childbearing by age 16	Unstandardized regression coefficient	-0.009	Standard error	0.014
Duflo, Esther; Dupas, Pascaline; Kremer, Michael	2014	Education, HIV, and Early Fertility: Experimental Evidence from Kenya	Working paper (NBER, WB, etc)	NBER Working Paper Series	Kenya	Experimental	Male	No		2	16) Adolescent pregnancy/childbearing (below 18)	Dichotomous	Childbearing by age 16	Unstandardized regression coefficient	-0.005	Standard error	0.003
Duflo, Esther; Dupas, Pascaline; Kremer, Michael	2014	Education, HIV, and Early Fertility: Experimental Evidence from Kenya	Working paper (NBER, WB, etc)	NBER Working Paper Series	Kenya	Experimental	Female	No		3	16) Adolescent pregnancy/childbearing (below 18)	Dichotomous	Childbearing by age 16	Unstandardized regression coefficient	-0.005	Standard error	0.012
Duflo, Esther; Dupas, Pascaline; Kremer, Michael	2014	Education, HIV, and Early Fertility: Experimental Evidence from Kenya	Working paper (NBER, WB, etc)	NBER Working Paper Series	Kenya	Experimental	Male	No		3	16) Adolescent pregnancy/childbearing (below 18)	Dichotomous	Childbearing by age 16	Unstandardized regression coefficient	-0.003	Standard error	0.004
Duflo, Esther; Dupas, Pascaline; Kremer, Michael	2019	The Impact of Free Secondary Education: Experimental Evidence from Ghana	Working paper (NBER, WB, etc)		Ghana	Experimental	Female	No		1	16) Adolescent pregnancy/childbearing (below 18)	Continuous	Ever pregnant / had a pregnant partner (2013)	Unstandardized regression coefficient	-0.066	Standard error	0.033
Duflo, Esther; Dupas, Pascaline; Kremer, Michael	2019	The Impact of Free Secondary Education: Experimental Evidence from Ghana	Working paper (NBER, WB, etc)		Ghana	Experimental	Male	No		1	16) Adolescent pregnancy/childbearing (below 18)	Continuous	Ever pregnant / had a pregnant partner (2013)	Unstandardized regression coefficient	-0.017	Standard error	0.02
Duflo, Esther; Dupas, Pascaline; Kremer, Michael	2019	The Impact of Free Secondary Education: Experimental Evidence from Ghana	Working paper (NBER, WB, etc)		Ghana	Experimental	Female	No		1	16) Adolescent pregnancy/childbearing (below 18)	Continuous	Had unwanted first pregnancy (2013)	Unstandardized regression coefficient	-0.066	Standard error	0.032
Duflo, Esther; Dupas, Pascaline; Kremer, Michael	2019	The Impact of Free Secondary Education: Experimental Evidence from Ghana	Working paper (NBER, WB, etc)		Ghana	Experimental	Male	No		1	16) Adolescent pregnancy/childbearing (below 18)	Continuous	Had unwanted first pregnancy (2013)	Unstandardized regression coefficient	-0.011	Standard error	0.017
Duflo, Esther; Dupas, Pascaline; Kremer, Michael	2014	Education, HIV, and Early Fertility: Experimental Evidence from Kenya	Working paper (NBER, WB, etc)	NBER Working Paper Series	Kenya	Experimental	Female	No		1	2) Knowledge of sexual and reproductive health	Dichotomous	Knows that condoms can prevent HIV infection	Unstandardized regression coefficient	-0.009	Standard error	0.019
Duflo, Esther; Dupas, Pascaline; Kremer, Michael	2014	Education, HIV, and Early Fertility: Experimental Evidence from Kenya	Working paper (NBER, WB, etc)	NBER Working Paper Series	Kenya	Experimental	Female	No		2	2) Knowledge of sexual and reproductive health	Dichotomous	Knows that condoms can prevent HIV infection	Unstandardized regression coefficient	0.001	Standard error	0.023
Duflo, Esther; Dupas, Pascaline; Kremer, Michael	2014	Education, HIV, and Early Fertility: Experimental Evidence from Kenya	Working paper (NBER, WB, etc)	NBER Working Paper Series	Kenya	Experimental	Female	No		3	2) Knowledge of sexual and reproductive health	Dichotomous	Knows that condoms can prevent HIV infection	Unstandardized regression coefficient	0.005	Standard error	0.021
Duflo, Esther; Dupas, Pascaline; Kremer, Michael	2014	Education, HIV, and Early Fertility: Experimental Evidence from Kenya	Working paper (NBER, WB, etc)	NBER Working Paper Series	Kenya	Experimental	Female	No		1	2) Knowledge of sexual and reproductive health	Dichotomous	Mentions abstinence when asked for ways to avoid HIV infection	Unstandardized regression coefficient	0.022	Standard error	0.02
Duflo, Esther; Dupas, Pascaline; Kremer, Michael	2014	Education, HIV, and Early Fertility: Experimental Evidence from Kenya	Working paper (NBER, WB, etc)	NBER Working Paper Series	Kenya	Experimental	Female	No		2	2) Knowledge of sexual and reproductive health	Dichotomous	Mentions abstinence when asked for ways to avoid HIV infection	Unstandardized regression coefficient	0.09	Standard error	0.028
Duflo, Esther; Dupas, Pascaline; Kremer, Michael	2014	Education, HIV, and Early Fertility: Experimental Evidence from Kenya	Working paper (NBER, WB, etc)	NBER Working Paper Series	Kenya	Experimental	Female	No		3	2) Knowledge of sexual and reproductive health	Dichotomous	Mentions abstinence when asked for ways to avoid HIV infection	Unstandardized regression coefficient	0.016	Standard error	0.028
Duflo, Esther; Dupas, Pascaline; Kremer, Michael	2014	Education, HIV, and Early Fertility: Experimental Evidence from Kenya	Working paper (NBER, WB, etc)	NBER Working Paper Series	Kenya	Experimental	Male	No		1	2) Knowledge of sexual and reproductive health	Dichotomous	Knows that condoms can prevent HIV infection	Unstandardized regression coefficient	0.018	Standard error	0.015
Duflo, Esther; Dupas, Pascaline; Kremer, Michael	2014	Education, HIV, and Early Fertility: Experimental Evidence from Kenya	Working paper (NBER, WB, etc)	NBER Working Paper Series	Kenya	Experimental	Male	No		2	2) Knowledge of sexual and reproductive health	Dichotomous	Knows that condoms can prevent HIV infection	Unstandardized regression coefficient	0.012	Standard error	0.018
Duflo, Esther; Dupas, Pascaline; Kremer, Michael	2014	Education, HIV, and Early Fertility: Experimental Evidence from Kenya	Working paper (NBER, WB, etc)	NBER Working Paper Series	Kenya	Experimental	Male	No		3	2) Knowledge of sexual and reproductive health	Dichotomous	Knows that condoms can prevent HIV infection	Unstandardized regression coefficient	0.032	Standard error	0.02
Duflo, Esther; Dupas, Pascaline; Kremer, Michael	2014	Education, HIV, and Early Fertility: Experimental Evidence from Kenya	Working paper (NBER, WB, etc)	NBER Working Paper Series	Kenya	Experimental	Male	No		1	2) Knowledge of sexual and reproductive health	Dichotomous	Mentions abstinence when asked for ways to avoid HIV infection	Unstandardized regression coefficient	0.026	Standard error	0.02
Duflo, Esther; Dupas, Pascaline; Kremer, Michael	2014	Education, HIV, and Early Fertility: Experimental Evidence from Kenya	Working paper (NBER, WB, etc)	NBER Working Paper Series	Kenya	Experimental	Male	No		2	2) Knowledge of sexual and reproductive health	Dichotomous	Mentions abstinence when asked for ways to avoid HIV infection	Unstandardized regression coefficient	0.08	Standard error	0.03
Duflo, Esther; Dupas, Pascaline; Kremer, Michael	2014	Education, HIV, and Early Fertility: Experimental Evidence from Kenya	Working paper (NBER, WB, etc)	NBER Working Paper Series	Kenya	Experimental	Male	No		3	2) Knowledge of sexual and reproductive health	Dichotomous	Mentions abstinence when asked for ways to avoid HIV infection	Unstandardized regression coefficient	0.057	Standard error	0.025
Edmonds, Eric; Feigenberg, Benjamin; Leight, Jessica	2016	Advancing the Agency of Adolescent Girls: Final Evaluation Report to Room to Read	Report		India	Experimental	Female	No		1	1.1) Social and Emotional Learning (CASEL core competencies: self-awareness, self-management, social awareness, relationship skills, responsible decision-making)	Continuous	Socio-emotional index	Unstandardized regression coefficient	0.07	Standard error	0.023
Edmonds, Eric; Feigenberg, Benjamin; Leight, Jessica	2016	Advancing the Agency of Adolescent Girls: Final Evaluation Report to Room to Read	Report		India	Experimental	Female	No		1	11) Mental health	Continuous	Self-esteem index	Unstandardized regression coefficient	0.041	Standard error	0.024
Edmonds, Eric; Feigenberg, Benjamin; Leight, Jessica	2016	Advancing the Agency of Adolescent Girls: Final Evaluation Report to Room to Read	Report		India	Experimental	Female	No		1	11) Mental health	Continuous	Perceived stress index	Unstandardized regression coefficient	-0.025	Standard error	0.047
Edmonds, Eric; Feigenberg, Benjamin; Leight, Jessica	2016	Advancing the Agency of Adolescent Girls: Final Evaluation Report to Room to Read	Report		India	Experimental	Female	No		1	11) Mental health	Continuous	Rosenberg self-esteem index	Unstandardized regression coefficient	0.016	Standard error	0.03
Edmonds, Eric; Feigenberg, Benjamin; Leight, Jessica	2016	Advancing the Agency of Adolescent Girls: Final Evaluation Report to Room to Read	Report		India	Experimental	Female	No		1	15) Child marriage (below 18)	Dichotomous	Married	Unstandardized regression coefficient	0.042	Standard error	0.029
Edmonds, Eric; Feigenberg, Benjamin; Leight, Jessica	2016	Advancing the Agency of Adolescent Girls: Final Evaluation Report to Room to Read	Report		India	Experimental	Female	No		1	4) Gender attitudes and norms	Continuous	Gender norms index	Unstandardized regression coefficient	0.089	Standard error	0.034
Edmonds, Eric; Feigenberg, Benjamin; Leight, Jessica	2016	Advancing the Agency of Adolescent Girls: Final Evaluation Report to Room to Read	Report		India	Experimental	Female	No		1	7) Agency	Continuous	Freedom of movement index	Unstandardized regression coefficient	0.02	Standard error	0.022
Edmonds, Eric; Feigenberg, Benjamin; Leight, Jessica	2016	Advancing the Agency of Adolescent Girls: Final Evaluation Report to Room to Read	Report		India	Experimental	Female	No		1	7) Agency	Continuous	Empowerment index	Unstandardized regression coefficient	0.094	Standard error	0.027
Edmonds, Eric; Feigenberg, Benjamin; Leight, Jessica	2016	Advancing the Agency of Adolescent Girls: Final Evaluation Report to Room to Read	Report		India	Experimental	Female	No		1	7) Agency	Continuous	Locus of control index	Unstandardized regression coefficient	-0.015	Standard error	0.046
Erten, Bilge; Keskin, Pinar	2018	For Better or for Worse?: Education and the Prevalence of Domestic Violence in Turkey	Journal article	American Economic Journal: Applied Economics	Turkey	Quasi-experimental	Female	No		1	4) Gender attitudes and norms	Dichotomous	A woman should not argue with partner if she disagrees with him	Unstandardized regression coefficient	-0.012	Standard error	0.053
Erten, Bilge; Keskin, Pinar	2018	For Better or for Worse?: Education and the Prevalence of Domestic Violence in Turkey	Journal article	American Economic Journal: Applied Economics	Turkey	Quasi-experimental	Female	No		1	4) Gender attitudes and norms	Dichotomous	A woman should not argue with partner if she disagrees with him	Unstandardized regression coefficient	-0.008	Standard error	0.038
Erten, Bilge; Keskin, Pinar	2018	For Better or for Worse?: Education and the Prevalence of Domestic Violence in Turkey	Journal article	American Economic Journal: Applied Economics	Turkey	Quasi-experimental	Female	Yes	Rural	1	4) Gender attitudes and norms	Dichotomous	A woman should not argue with partner if she disagrees with him	Unstandardized regression coefficient	-0.058	Standard error	0.061
Erten, Bilge; Keskin, Pinar	2018	For Better or for Worse?: Education and the Prevalence of Domestic Violence in Turkey	Journal article	American Economic Journal: Applied Economics	Turkey	Quasi-experimental	Female	Yes	Rural	1	4) Gender attitudes and norms	Dichotomous	A woman should not argue with partner if she disagrees with him	Unstandardized regression coefficient	-0.038	Standard error	0.033
Erten, Bilge; Keskin, Pinar	2018	For Better or for Worse?: Education and the Prevalence of Domestic Violence in Turkey	Journal article	American Economic Journal: Applied Economics	Turkey	Quasi-experimental	Female	No		1	4) Gender attitudes and norms	Dichotomous	A woman should be able to spend her money as she wills	Unstandardized regression coefficient	-0.035	Standard error	0.048
Erten, Bilge; Keskin, Pinar	2018	For Better or for Worse?: Education and the Prevalence of Domestic Violence in Turkey	Journal article	American Economic Journal: Applied Economics	Turkey	Quasi-experimental	Female	No		1	4) Gender attitudes and norms	Dichotomous	A woman should be able to spend her money as she wills	Unstandardized regression coefficient	-0.022	Standard error	0.036
Erten, Bilge; Keskin, Pinar	2018	For Better or for Worse?: Education and the Prevalence of Domestic Violence in Turkey	Journal article	American Economic Journal: Applied Economics	Turkey	Quasi-experimental	Female	Yes	Rural	1	4) Gender attitudes and norms	Dichotomous	A woman should be able to spend her money as she wills	Unstandardized regression coefficient	-0.041	Standard error	0.065
Erten, Bilge; Keskin, Pinar	2018	For Better or for Worse?: Education and the Prevalence of Domestic Violence in Turkey	Journal article	American Economic Journal: Applied Economics	Turkey	Quasi-experimental	Female	Yes	Rural	1	4) Gender attitudes and norms	Dichotomous	A woman should be able to spend her money as she wills	Unstandardized regression coefficient	-0.025	Standard error	0.037
Erten, Bilge; Keskin, Pinar	2018	For Better or for Worse?: Education and the Prevalence of Domestic Violence in Turkey	Journal article	American Economic Journal: Applied Economics	Turkey	Quasi-experimental	Female	No		1	4) Gender attitudes and norms	Dichotomous	Men can beat their partners in certain situations	Unstandardized regression coefficient	0	Standard error	0.027
Erten, Bilge; Keskin, Pinar	2018	For Better or for Worse?: Education and the Prevalence of Domestic Violence in Turkey	Journal article	American Economic Journal: Applied Economics	Turkey	Quasi-experimental	Female	No		1	4) Gender attitudes and norms	Dichotomous	Men can beat their partners in certain situations	Unstandardized regression coefficient	-0.002	Standard error	0.019
Erten, Bilge; Keskin, Pinar	2018	For Better or for Worse?: Education and the Prevalence of Domestic Violence in Turkey	Journal article	American Economic Journal: Applied Economics	Turkey	Quasi-experimental	Female	Yes	Rural	1	4) Gender attitudes and norms	Dichotomous	Men can beat their partners in certain situations	Unstandardized regression coefficient	0.004	Standard error	0.039
Erten, Bilge; Keskin, Pinar	2018	For Better or for Worse?: Education and the Prevalence of Domestic Violence in Turkey	Journal article	American Economic Journal: Applied Economics	Turkey	Quasi-experimental	Female	Yes	Rural	1	4) Gender attitudes and norms	Dichotomous	Men can beat their partners in certain situations	Unstandardized regression coefficient	-0.002	Standard error	0.022
Erten, Bilge; Keskin, Pinar	2018	For Better or for Worse?: Education and the Prevalence of Domestic Violence in Turkey	Journal article	American Economic Journal: Applied Economics	Turkey	Quasi-experimental	Female	No		1	4) Gender attitudes and norms	Dichotomous	It may be necessary to beat children for discipline	Unstandardized regression coefficient	-0.03	Standard error	0.039
Erten, Bilge; Keskin, Pinar	2018	For Better or for Worse?: Education and the Prevalence of Domestic Violence in Turkey	Journal article	American Economic Journal: Applied Economics	Turkey	Quasi-experimental	Female	No		1	4) Gender attitudes and norms	Dichotomous	It may be necessary to beat children for discipline	Unstandardized regression coefficient	-0.013	Standard error	0.028
Erten, Bilge; Keskin, Pinar	2018	For Better or for Worse?: Education and the Prevalence of Domestic Violence in Turkey	Journal article	American Economic Journal: Applied Economics	Turkey	Quasi-experimental	Female	Yes	Rural	1	4) Gender attitudes and norms	Dichotomous	It may be necessary to beat children for discipline	Unstandardized regression coefficient	0.016	Standard error	0.056
Erten, Bilge; Keskin, Pinar	2018	For Better or for Worse?: Education and the Prevalence of Domestic Violence in Turkey	Journal article	American Economic Journal: Applied Economics	Turkey	Quasi-experimental	Female	Yes	Rural	1	4) Gender attitudes and norms	Dichotomous	It may be necessary to beat children for discipline	Unstandardized regression coefficient	0.015	Standard error	0.032
Erten, Bilge; Keskin, Pinar	2018	For Better or for Worse?: Education and the Prevalence of Domestic Violence in Turkey	Journal article	American Economic Journal: Applied Economics	Turkey	Quasi-experimental	Female	No		1	4) Gender attitudes and norms	Dichotomous	Men should also do housework, e.g. cooking and cleaning	Unstandardized regression coefficient	0.096	Standard error	0.039
Erten, Bilge; Keskin, Pinar	2018	For Better or for Worse?: Education and the Prevalence of Domestic Violence in Turkey	Journal article	American Economic Journal: Applied Economics	Turkey	Quasi-experimental	Female	No		1	4) Gender attitudes and norms	Dichotomous	Men should also do housework, e.g. cooking and cleaning	Unstandardized regression coefficient	0.081	Standard error	0.032
Erten, Bilge; Keskin, Pinar	2018	For Better or for Worse?: Education and the Prevalence of Domestic Violence in Turkey	Journal article	American Economic Journal: Applied Economics	Turkey	Quasi-experimental	Female	Yes	Rural	1	4) Gender attitudes and norms	Dichotomous	Men should also do housework, e.g. cooking and cleaning	Unstandardized regression coefficient	0.142	Standard error	0.064
Erten, Bilge; Keskin, Pinar	2018	For Better or for Worse?: Education and the Prevalence of Domestic Violence in Turkey	Journal article	American Economic Journal: Applied Economics	Turkey	Quasi-experimental	Female	Yes	Rural	1	4) Gender attitudes and norms	Dichotomous	Men should also do housework, e.g. cooking and cleaning	Unstandardized regression coefficient	0.083	Standard error	0.031
Erten, Bilge; Keskin, Pinar	2018	For Better or for Worse?: Education and the Prevalence of Domestic Violence in Turkey	Journal article	American Economic Journal: Applied Economics	Turkey	Quasi-experimental	Female	No		1	4) Gender attitudes and norms	Dichotomous	Men in the family are responsible for a woman's behavior	Unstandardized regression coefficient	-0.092	Standard error	0.044
Erten, Bilge; Keskin, Pinar	2018	For Better or for Worse?: Education and the Prevalence of Domestic Violence in Turkey	Journal article	American Economic Journal: Applied Economics	Turkey	Quasi-experimental	Female	No		1	4) Gender attitudes and norms	Dichotomous	Men in the family are responsible for a woman's behavior	Unstandardized regression coefficient	-0.072	Standard error	0.031
Erten, Bilge; Keskin, Pinar	2018	For Better or for Worse?: Education and the Prevalence of Domestic Violence in Turkey	Journal article	American Economic Journal: Applied Economics	Turkey	Quasi-experimental	Female	Yes	Rural	1	4) Gender attitudes and norms	Dichotomous	Men in the family are responsible for a woman's behavior	Unstandardized regression coefficient	-0.062	Standard error	0.056
Erten, Bilge; Keskin, Pinar	2018	For Better or for Worse?: Education and the Prevalence of Domestic Violence in Turkey	Journal article	American Economic Journal: Applied Economics	Turkey	Quasi-experimental	Female	Yes	Rural	1	4) Gender attitudes and norms	Dichotomous	Men in the family are responsible for a woman's behavior	Unstandardized regression coefficient	-0.036	Standard error	0.027
Erten, Bilge; Keskin, Pinar	2018	For Better or for Worse?: Education and the Prevalence of Domestic Violence in Turkey	Journal article	American Economic Journal: Applied Economics	Turkey	Quasi-experimental	Female	No		1	4) Gender attitudes and norms	Dichotomous	It is a womanâ€™s duty to have sexual intercourse with her husband	Unstandardized regression coefficient	-0.014	Standard error	0.045
Erten, Bilge; Keskin, Pinar	2018	For Better or for Worse?: Education and the Prevalence of Domestic Violence in Turkey	Journal article	American Economic Journal: Applied Economics	Turkey	Quasi-experimental	Female	No		1	4) Gender attitudes and norms	Dichotomous	It is a womanâ€™s duty to have sexual intercourse with her husband	Unstandardized regression coefficient	-0.002	Standard error	0.034
Erten, Bilge; Keskin, Pinar	2018	For Better or for Worse?: Education and the Prevalence of Domestic Violence in Turkey	Journal article	American Economic Journal: Applied Economics	Turkey	Quasi-experimental	Female	Yes	Rural	1	4) Gender attitudes and norms	Dichotomous	It is a womanâ€™s duty to have sexual intercourse with her husband	Unstandardized regression coefficient	-0.017	Standard error	0.064
Erten, Bilge; Keskin, Pinar	2018	For Better or for Worse?: Education and the Prevalence of Domestic Violence in Turkey	Journal article	American Economic Journal: Applied Economics	Turkey	Quasi-experimental	Female	Yes	Rural	1	4) Gender attitudes and norms	Dichotomous	It is a womanâ€™s duty to have sexual intercourse with her husband	Unstandardized regression coefficient	-0.004	Standard error	0.036
Grant	2015	The Demographic Promise of Expanded Female Education: Trends in the Age at First Birth in Malawi	Journal article	Population and Development Review	Malawi	Quasi-experimental	Female	No		1	15) Child marriage (below 18)	continuous	Age at first marriage	Converted partial correlation	-0.0222953	Confidence Interval	-0.0475946217775345- 0.00300399935804307
Grant	2015	The Demographic Promise of Expanded Female Education: Trends in the Age at First Birth in Malawi	Journal article	Population and Development Review	Malawi	Quasi-experimental	Female	No		1	16) Adolescent pregnancy/childbearing (below 18)	continuous	Age at first birth	Converted partial correlation	-0.0199527	Confidence Interval	-0.0452575273811817- 0.00535203143954277
Grant	2015	The Demographic Promise of Expanded Female Education: Trends in the Age at First Birth in Malawi	Journal article	Population and Development Review	Malawi	Quasi-experimental	Female	No		1	16) Adolescent pregnancy/childbearing (below 18)	dichotomous	First birth by age 18	Converted partial correlation	0.165103	Confidence Interval	-0.0146757969632745- 0.344881147146225
Grant	2015	The Demographic Promise of Expanded Female Education: Trends in the Age at First Birth in Malawi	Journal article	Population and Development Review	Malawi	Quasi-experimental	Female	No		1	16) Adolescent pregnancy/childbearing (below 18)	dichotomous	First birth by age 20	Converted partial correlation	0.200448	Confidence Interval	0.0218669958412647- 0.379028052091599
Grepin & Bharadwaj	2015	Maternal education and child mortality in Zimbabwe	Journal article	Journal of Health Economics	Zimbabwe	Quasi-experimental	Female	Yes	Sons, daughters, women over 35	1	12) STIs and HIV/AIDS	continuous	Age at first sex	Converted partial correlation	0.0329312	Confidence Interval	0.0100442608818412- 0.0558180585503578
Grepin & Bharadwaj	2015	Maternal education and child mortality in Zimbabwe	Journal article	Journal of Health Economics	Zimbabwe	Quasi-experimental	Female	Yes	Sons, daughters, women over 35	1	12) STIs and HIV/AIDS	dichotomous	Use of modern contraception	Converted partial correlation	0.0195625	Confidence Interval	-0.0026357970200479- 0.0417608954012394
Grepin & Bharadwaj	2015	Maternal education and child mortality in Zimbabwe	Journal article	Journal of Health Economics	Zimbabwe	Quasi-experimental	Female	Yes	Sons, daughters, women over 35	1	15) Child marriage (below 18)	continuous	Age at first cohabitation	Converted partial correlation	0.0376697	Confidence Interval	0.0139529053121805- 0.0613864436745644
Grepin & Bharadwaj	2015	Maternal education and child mortality in Zimbabwe	Journal article	Journal of Health Economics	Zimbabwe	Quasi-experimental	Female	Yes	Sons, daughters, women over 35	1	15) Child marriage (below 18)	dichotomous	Cohabitation by age 16	Converted partial correlation	-0.0434089	Confidence Interval	-0.0671201795339584- -0.0196976941078901
Grepin & Bharadwaj	2015	Maternal education and child mortality in Zimbabwe	Journal article	Journal of Health Economics	Zimbabwe	Quasi-experimental	Female	Yes	Sons, daughters, women over 35	1	15) Child marriage (below 18)	dichotomous	Cohabitation by age 20	Converted partial correlation	-0.0197529	Confidence Interval	-0.0434818975627422- 0.00397606985643506
Grepin & Bharadwaj	2015	Maternal education and child mortality in Zimbabwe	Journal article	Journal of Health Economics	Zimbabwe	Quasi-experimental	Female	Yes	Sons, daughters, women over 35	1	16) Adolescent pregnancy/childbearing (below 18)	continuous	Age at first birth	Converted partial correlation	0.0333403	Confidence Interval	0.00963034015148878- 0.0570503212511539
Grepin & Bharadwaj	2015	Maternal education and child mortality in Zimbabwe	Journal article	Journal of Health Economics	Zimbabwe	Quasi-experimental	Female	Yes	Sons, daughters, women over 35	1	16) Adolescent pregnancy/childbearing (below 18)	dichotomous	First birth by age 16	Converted partial correlation	-0.0214093	Confidence Interval	-0.0451270081102848- 0.00230847741477191
Grepin & Bharadwaj	2015	Maternal education and child mortality in Zimbabwe	Journal article	Journal of Health Economics	Zimbabwe	Quasi-experimental	Female	Yes	Sons, daughters, women over 35	1	16) Adolescent pregnancy/childbearing (below 18)	dichotomous	First birth by age 20	Converted partial correlation	-0.0199671	Confidence Interval	-0.0436855144798756- 0.00375138712115586
Grepin & Bharadwaj	2015	Maternal education and child mortality in Zimbabwe	Journal article	Journal of Health Economics	Zimbabwe	Quasi-experimental	Female	Yes	Sons, daughters, women over 35	1	16) Adolescent pregnancy/childbearing (below 18)	continuous	Total births	Converted partial correlation	-0.0317424	Confidence Interval	-0.0539338514208794- -0.00955103896558285
Grepin & Bharadwaj	2015	Maternal education and child mortality in Zimbabwe	Journal article	Journal of Health Economics	Zimbabwe	Quasi-experimental	Female	Yes	Sons, daughters, women over 35	1	17) Child mortality	dichotomous	Child mortality	Converted partial correlation	-0.021511	Confidence Interval	-0.0339114479720592- -0.00911053735762835
Grepin & Bharadwaj	2015	Maternal education and child mortality in Zimbabwe	Journal article	Journal of Health Economics	Zimbabwe	Quasi-experimental	Female	Yes	Sons, daughters, women over 35	1	17) Child mortality	dichotomous	Infant mortality	Converted partial correlation	-0.037942	Confidence Interval	-0.050336416810751- -0.0255476273596287
Grepin & Bharadwaj	2015	Maternal education and child mortality in Zimbabwe	Journal article	Journal of Health Economics	Zimbabwe	Quasi-experimental	Female	Yes	Sons, daughters, women over 35	1	17) Child mortality	dichotomous	Under-five mortality	Converted partial correlation	-0.0442542	Confidence Interval	-0.0566453598439693- -0.0318630151450634
Gunes	2016	The Impact of Female Education on Teenage Fertility: Evidence from Turkey	Journal article	The BE Journal of Economic Analysis	Turkey	Quasi-experimental	Female	No		1	12) STIs and HIV/AIDS	dichotomous	Use of modern contraception	Converted partial correlation	0.39471	Confidence Interval	0.0762758404016495- 0.713143706321716
Gunes	2016	The Impact of Female Education on Teenage Fertility: Evidence from Turkey	Journal article	The BE Journal of Economic Analysis	Turkey	Quasi-experimental	Female	No		1	15) Child marriage (below 18)	dichotomous	First marriage by age 18	Converted partial correlation	-0.554749	Confidence Interval	-1- -0.107453882694244
Gunes	2016	The Impact of Female Education on Teenage Fertility: Evidence from Turkey	Journal article	The BE Journal of Economic Analysis	Turkey	Quasi-experimental	Female	No		1	16) Adolescent pregnancy/childbearing (below 18)	dichotomous	First birth by age 18	Converted partial correlation	-0.496417	Confidence Interval	-0.989710569381713- -0.00312430853955448
Gunes	2016	The Impact of Female Education on Teenage Fertility: Evidence from Turkey	Journal article	The BE Journal of Economic Analysis	Turkey	Quasi-experimental	Female	No		1	16) Adolescent pregnancy/childbearing (below 18)	continuous	Total births by age 16	Converted partial correlation	-0.0308124	Confidence Interval	-0.0604544393718243- -0.00117030506953597
Gunes	2016	The Impact of Female Education on Teenage Fertility: Evidence from Turkey	Journal article	The BE Journal of Economic Analysis	Turkey	Quasi-experimental	Female	No		1	16) Adolescent pregnancy/childbearing (below 18)	continuous	Total births by age 17	Converted partial correlation	-0.0302475	Confidence Interval	-0.0598901100456715- -0.000604950590059161
Gunes	2016	The Impact of Female Education on Teenage Fertility: Evidence from Turkey	Journal article	The BE Journal of Economic Analysis	Turkey	Quasi-experimental	Female	No		1	16) Adolescent pregnancy/childbearing (below 18)	continuous	Total births by age 18	Converted partial correlation	-0.0282632	Confidence Interval	-0.0579075254499912- 0.00138107826933265
Hallfors, Denise; Cho, Hyunsan; Rusakaniko, Simbarashe; Iritani, Bonita; Mapfumo, John; Halpern, Carolyn	2011	Supporting adolescent orphan girls to stay in school as HIV risk prevention: Evidence from a randomized controlled trial in Zimbabwe	Journal article	American Journal of Public Health	Zimbabwe	Experimental	Female	No		1	15) Child marriage (below 18)	Dichotomous	Marriage	Odds ratio	2.92	Confidence interval	1.0-8.3
Heath, Rachel; Mobarak, A. Mushfiq	2015	Manufacturing growth and the lives of Bangladeshi women	Working paper (NBER, WB, etc)	NBER	Bangladesh	Quasi-experimental	Female	No		1	15) Child marriage (below 18)	Dichotomous	Married=1 in the year in which an individual was married or had his/her first child	Unstandardized regression coefficient	-0.000482	Standard error	0.000231
Heath, Rachel; Mobarak, A. Mushfiq	2015	Manufacturing growth and the lives of Bangladeshi women	Working paper (NBER, WB, etc)	NBER	Bangladesh	Quasi-experimental	Male	No		1	15) Child marriage (below 18)	Dichotomous	Married=1 in the year in which an individual was married or had his/her first child	Unstandardized regression coefficient	0.00012	Standard error	7.33e-05
Heath, Rachel; Mobarak, A. Mushfiq	2015	Manufacturing growth and the lives of Bangladeshi women	Working paper (NBER, WB, etc)	NBER	Bangladesh	Quasi-experimental	Female	No		1	16) Adolescent pregnancy/childbearing (below 18)	Dichotomous	First birth=1 in the year in which an individual married or had her first child	Unstandardized regression coefficient	-0.00036	Standard error	0.000184
Heath, Rachel; Mobarak, A. Mushfiq	2015	Manufacturing growth and the lives of Bangladeshi women	Working paper (NBER, WB, etc)	NBER	Bangladesh	Quasi-experimental	Male	No		1	16) Adolescent pregnancy/childbearing (below 18)	Dichotomous	First birth=1 in the year in which an individual married or had her first child	Unstandardized regression coefficient	7.89e-05	Standard error	5.05e-05
Jensen & Oster	2007	The Power of TV: Cable Television and Women's Status in India	Working paper	NBER	India	Quasi-experimental	Female	No		1	16) Adolescent pregnancy/childbearing (below 18)	Continuous	Change in # of kids	Unstandardized regression coefficient	-0.2051	Standard error	0.0586
Jensen & Oster	2007	The Power of TV: Cable Television and Women's Status in India	Working paper	NBER	India	Quasi-experimental	Female	No		1	4) Gender attitudes and norms	Dichotomous	Change in Beating Attitude	Unstandardized regression coefficient	-0.4799	Standard error	0.1682
Jensen & Oster	2007	The Power of TV: Cable Television and Women's Status in India	Working paper	NBER	India	Quasi-experimental	Female	No		1	4) Gender attitudes and norms	Dichotomous	Change in autonomy	Unstandardized regression coefficient	0.4841	Standard error	0.1352
Jensen & Oster	2007	The Power of TV: Cable Television and Women's Status in India	Working paper	NBER	India	Quasi-experimental	Female	No		1	4) Gender attitudes and norms	Dichotomous	Change in son preference	Unstandardized regression coefficient	-0.3035	Standard error	0.1053
Kazianga, Harounan; de Walque, Damien; Alderman, Harold	2009	Educational and health impacts of two school feeding schemes : evidence from a randomized trial in rural Burkina Faso	Working paper (NBER, WB, etc)		Burkina Faso	Experimental	Male	No		1	13) Nutrition measures	Continuous	BMI z-score	Standarized regression coefficient	0.003	Standard error	0.135
Kazianga, Harounan; de Walque, Damien; Alderman, Harold	2009	Educational and health impacts of two school feeding schemes : evidence from a randomized trial in rural Burkina Faso	Working paper (NBER, WB, etc)		Burkina Faso	Experimental	Female	No		1	13) Nutrition measures	Continuous	BMI z-score	Standarized regression coefficient	-0.024	Standard error	0.121
Kazianga, Harounan; de Walque, Damien; Alderman, Harold	2009	Educational and health impacts of two school feeding schemes : evidence from a randomized trial in rural Burkina Faso	Working paper (NBER, WB, etc)		Burkina Faso	Experimental	Female	No		2	13) Nutrition measures	Continuous	BMI z-score	Standarized regression coefficient	-0.106	Standard error	0.123
Kazianga, Harounan; de Walque, Damien; Alderman, Harold	2009	Educational and health impacts of two school feeding schemes : evidence from a randomized trial in rural Burkina Faso	Working paper (NBER, WB, etc)		Burkina Faso	Experimental	Male	No		1	13) Nutrition measures	Continuous	Hemoglobin levels	Unstandarized regression coefficient	0.138	Standard error	0.175
Kazianga, Harounan; de Walque, Damien; Alderman, Harold	2009	Educational and health impacts of two school feeding schemes : evidence from a randomized trial in rural Burkina Faso	Working paper (NBER, WB, etc)		Burkina Faso	Experimental	Female	No		1	13) Nutrition measures	Continuous	Hemoglobin levels	Unstandarized regression coefficient	0.036	Standard error	0.189
Kazianga, Harounan; de Walque, Damien; Alderman, Harold	2009	Educational and health impacts of two school feeding schemes : evidence from a randomized trial in rural Burkina Faso	Working paper (NBER, WB, etc)		Burkina Faso	Experimental	Female	No		2	13) Nutrition measures	Continuous	Hemoglobin levels	Unstandarized regression coefficient	0.055	Standard error	0.203
Keats	2018	Women's Schooling, Fertility, and Child Health Outcomes: Evidence from Uganda's Free Primary Education Program	Journal article	Journal of Development Economics	Uganda	Quasi-experimental	Female	No		1	12) STIs and HIV/AIDS	dichotomous	Sexually active last month	Unstandardized regression coefficient	-0.06	Standard error	0.03
Keats	2018	Women's Schooling, Fertility, and Child Health Outcomes: Evidence from Uganda's Free Primary Education Program	Journal article	Journal of Development Economics	Uganda	Quasi-experimental	Female	No		1	12) STIs and HIV/AIDS	dichotomous	Ever used modern contraceptive method	Unstandardized regression coefficient	0.08	Standard error	0.03
Keats	2018	Women's Schooling, Fertility, and Child Health Outcomes: Evidence from Uganda's Free Primary Education Program	Journal article	Journal of Development Economics	Uganda	Quasi-experimental	Female	Yes	Age 15	1	12) STIs and HIV/AIDS	Dichotomous	Probability of first intercourse by age 15	Unstandardized regression coefficient	-0.01	Standard error	0.02
Keats	2018	Women's Schooling, Fertility, and Child Health Outcomes: Evidence from Uganda's Free Primary Education Program	Journal article	Journal of Development Economics	Uganda	Quasi-experimental	Female	Yes	Age 16	1	12) STIs and HIV/AIDS	Dichotomous	Probability of first intercourse by age 16	Unstandardized regression coefficient	0	Standard error	0.02
Keats	2018	Women's Schooling, Fertility, and Child Health Outcomes: Evidence from Uganda's Free Primary Education Program	Journal article	Journal of Development Economics	Uganda	Quasi-experimental	Female	Yes	Age 17	1	12) STIs and HIV/AIDS	Dichotomous	Probability of first intercourse by age 17	Unstandardized regression coefficient	-0.02	Standard error	0.02
Keats	2018	Women's Schooling, Fertility, and Child Health Outcomes: Evidence from Uganda's Free Primary Education Program	Journal article	Journal of Development Economics	Uganda	Quasi-experimental	Female	Yes	Age 18	1	12) STIs and HIV/AIDS	Dichotomous	Probability of first intercourse by age 18	Unstandardized regression coefficient	-0.04	Standard error	0.02
Keats	2018	Women's Schooling, Fertility, and Child Health Outcomes: Evidence from Uganda's Free Primary Education Program	Journal article	Journal of Development Economics	Uganda	Quasi-experimental	Female	Yes	Age 19	1	12) STIs and HIV/AIDS	Dichotomous	Probability of first intercourse by age 19	Unstandardized regression coefficient	-0.04	Standard error	0.02
Keats	2018	Women's Schooling, Fertility, and Child Health Outcomes: Evidence from Uganda's Free Primary Education Program	Journal article	Journal of Development Economics	Uganda	Quasi-experimental	Female	Yes	Age 20	1	12) STIs and HIV/AIDS	Dichotomous	Probability of first intercourse by age 20	Unstandardized regression coefficient	-0.03	Standard error	0.02
Keats	2018	Women's Schooling, Fertility, and Child Health Outcomes: Evidence from Uganda's Free Primary Education Program	Journal article	Journal of Development Economics	Uganda	Quasi-experimental	Female	Yes	Age 21	1	12) STIs and HIV/AIDS	Dichotomous	Probability of first intercourse by age 21	Unstandardized regression coefficient	-0.02	Standard error	0.02
Keats	2018	Women's Schooling, Fertility, and Child Health Outcomes: Evidence from Uganda's Free Primary Education Program	Journal article	Journal of Development Economics	Uganda	Quasi-experimental	Female	Yes	Age 22	1	12) STIs and HIV/AIDS	Dichotomous	Probability of first intercourse by age 22	Unstandardized regression coefficient	-0.03	Standard error	0.02
Keats	2018	Women's Schooling, Fertility, and Child Health Outcomes: Evidence from Uganda's Free Primary Education Program	Journal article	Journal of Development Economics	Uganda	Quasi-experimental	Female	Yes	Age 23	1	12) STIs and HIV/AIDS	Dichotomous	Probability of first intercourse by age 23	Unstandardized regression coefficient	-0.02	Standard error	0.02
Keats	2018	Women's Schooling, Fertility, and Child Health Outcomes: Evidence from Uganda's Free Primary Education Program	Journal article	Journal of Development Economics	Uganda	Quasi-experimental	Female	Yes	Age 24	1	12) STIs and HIV/AIDS	Dichotomous	Probability of first intercourse by age 24	Unstandardized regression coefficient	-0.03	Standard error	0.02
Keats	2018	Women's Schooling, Fertility, and Child Health Outcomes: Evidence from Uganda's Free Primary Education Program	Journal article	Journal of Development Economics	Uganda	Quasi-experimental	Female	Yes	Age 25	1	12) STIs and HIV/AIDS	Dichotomous	Probability of first intercourse by age 25	Unstandardized regression coefficient	-0.02	Standard error	0.02
Keats	2018	Women's Schooling, Fertility, and Child Health Outcomes: Evidence from Uganda's Free Primary Education Program	Journal article	Journal of Development Economics	Uganda	Quasi-experimental	Female	No		1	13) Nutrition measures	continuous	Stunting	Unstandardized regression coefficient	-0.15	Standard error	0.05
Keats	2018	Women's Schooling, Fertility, and Child Health Outcomes: Evidence from Uganda's Free Primary Education Program	Journal article	Journal of Development Economics	Uganda	Quasi-experimental	Female	No		1	13) Nutrition measures	continuous	Anemic	Unstandardized regression coefficient	-0.11	Standard error	0.04
Keats	2018	Women's Schooling, Fertility, and Child Health Outcomes: Evidence from Uganda's Free Primary Education Program	Journal article	Journal of Development Economics	Uganda	Quasi-experimental	Female	No		1	13) Nutrition measures	continuous	Wasting	Unstandardized regression coefficient	0.01	Standard error	0.03
Keats	2018	Women's Schooling, Fertility, and Child Health Outcomes: Evidence from Uganda's Free Primary Education Program	Journal article	Journal of Development Economics	Uganda	Quasi-experimental	Female	Yes	Age 15	1	16) Adolescent pregnancy/childbearing (below 18)	Dichotomous	Probability of first birth by age 15	Unstandardized regression coefficient	-0.03	Standard error	0.02
Keats	2018	Women's Schooling, Fertility, and Child Health Outcomes: Evidence from Uganda's Free Primary Education Program	Journal article	Journal of Development Economics	Uganda	Quasi-experimental	Female	Yes	Age 16	1	16) Adolescent pregnancy/childbearing (below 18)	Dichotomous	Probability of first birth by age 16	Unstandardized regression coefficient	-0.06	Standard error	0.02
Keats	2018	Women's Schooling, Fertility, and Child Health Outcomes: Evidence from Uganda's Free Primary Education Program	Journal article	Journal of Development Economics	Uganda	Quasi-experimental	Female	Yes	Age 17	1	16) Adolescent pregnancy/childbearing (below 18)	Dichotomous	Probability of first birth by age 17	Unstandardized regression coefficient	-0.05	Standard error	0.02
Keats	2018	Women's Schooling, Fertility, and Child Health Outcomes: Evidence from Uganda's Free Primary Education Program	Journal article	Journal of Development Economics	Uganda	Quasi-experimental	Female	Yes	Age 18	1	16) Adolescent pregnancy/childbearing (below 18)	Dichotomous	Probability of first birth by age 18	Unstandardized regression coefficient	-0.04	Standard error	0.02
Keats	2018	Women's Schooling, Fertility, and Child Health Outcomes: Evidence from Uganda's Free Primary Education Program	Journal article	Journal of Development Economics	Uganda	Quasi-experimental	Female	Yes	Age 19	1	16) Adolescent pregnancy/childbearing (below 18)	Dichotomous	Probability of first birth by age 19	Unstandardized regression coefficient	-0.05	Standard error	0.02
Keats	2018	Women's Schooling, Fertility, and Child Health Outcomes: Evidence from Uganda's Free Primary Education Program	Journal article	Journal of Development Economics	Uganda	Quasi-experimental	Female	Yes	Age 20	1	16) Adolescent pregnancy/childbearing (below 18)	Dichotomous	Probability of first birth by age 20	Unstandardized regression coefficient	-0.03	Standard error	0.02
Keats	2018	Women's Schooling, Fertility, and Child Health Outcomes: Evidence from Uganda's Free Primary Education Program	Journal article	Journal of Development Economics	Uganda	Quasi-experimental	Female	Yes	Age 21	1	16) Adolescent pregnancy/childbearing (below 18)	Dichotomous	Probability of first birth by age 21	Unstandardized regression coefficient	-0.01	Standard error	0.02
Keats	2018	Women's Schooling, Fertility, and Child Health Outcomes: Evidence from Uganda's Free Primary Education Program	Journal article	Journal of Development Economics	Uganda	Quasi-experimental	Female	Yes	Age 22	1	16) Adolescent pregnancy/childbearing (below 18)	Dichotomous	Probability of first birth by age 22	Unstandardized regression coefficient	0	Standard error	0.02
Keats	2018	Women's Schooling, Fertility, and Child Health Outcomes: Evidence from Uganda's Free Primary Education Program	Journal article	Journal of Development Economics	Uganda	Quasi-experimental	Female	Yes	Age 23	1	16) Adolescent pregnancy/childbearing (below 18)	Dichotomous	Probability of first birth by age 23	Unstandardized regression coefficient	0.01	Standard error	0.02
Keats	2018	Women's Schooling, Fertility, and Child Health Outcomes: Evidence from Uganda's Free Primary Education Program	Journal article	Journal of Development Economics	Uganda	Quasi-experimental	Female	Yes	Age 24	1	16) Adolescent pregnancy/childbearing (below 18)	Dichotomous	Probability of first birth by age 24	Unstandardized regression coefficient	-0.03	Standard error	0.02
Keats	2018	Women's Schooling, Fertility, and Child Health Outcomes: Evidence from Uganda's Free Primary Education Program	Journal article	Journal of Development Economics	Uganda	Quasi-experimental	Female	Yes	Age 25	1	16) Adolescent pregnancy/childbearing (below 18)	Dichotomous	Probability of first birth by age 25	Unstandardized regression coefficient	-0.01	Standard error	0.02
Keats	2018	Women's Schooling, Fertility, and Child Health Outcomes: Evidence from Uganda's Free Primary Education Program	Journal article	Journal of Development Economics	Uganda	Quasi-experimental	Female	Yes	Age 15	1	16) Adolescent pregnancy/childbearing (below 18)	continuous	Number of children born by age 15	Unstandardized regression coefficient	-0.04	Standard error	0.03
Keats	2018	Women's Schooling, Fertility, and Child Health Outcomes: Evidence from Uganda's Free Primary Education Program	Journal article	Journal of Development Economics	Uganda	Quasi-experimental	Female	Yes	Age 16	1	16) Adolescent pregnancy/childbearing (below 18)	continuous	Number of children born by age 16	Unstandardized regression coefficient	-0.09	Standard error	0.04
Keats	2018	Women's Schooling, Fertility, and Child Health Outcomes: Evidence from Uganda's Free Primary Education Program	Journal article	Journal of Development Economics	Uganda	Quasi-experimental	Female	Yes	Age 17	1	16) Adolescent pregnancy/childbearing (below 18)	continuous	Number of children born by age 17	Unstandardized regression coefficient	-0.09	Standard error	0.04
Keats	2018	Women's Schooling, Fertility, and Child Health Outcomes: Evidence from Uganda's Free Primary Education Program	Journal article	Journal of Development Economics	Uganda	Quasi-experimental	Female	Yes	Age 18	1	16) Adolescent pregnancy/childbearing (below 18)	continuous	Number of children born by age 18	Unstandardized regression coefficient	-0.09	Standard error	0.04
Keats	2018	Women's Schooling, Fertility, and Child Health Outcomes: Evidence from Uganda's Free Primary Education Program	Journal article	Journal of Development Economics	Uganda	Quasi-experimental	Female	Yes	Age 19	1	16) Adolescent pregnancy/childbearing (below 18)	continuous	Number of children born by age 19	Unstandardized regression coefficient	-0.16	Standard error	0.04
Keats	2018	Women's Schooling, Fertility, and Child Health Outcomes: Evidence from Uganda's Free Primary Education Program	Journal article	Journal of Development Economics	Uganda	Quasi-experimental	Female	Yes	Age 20	1	16) Adolescent pregnancy/childbearing (below 18)	continuous	Number of children born by age 20	Unstandardized regression coefficient	-0.16	Standard error	0.05
Keats	2018	Women's Schooling, Fertility, and Child Health Outcomes: Evidence from Uganda's Free Primary Education Program	Journal article	Journal of Development Economics	Uganda	Quasi-experimental	Female	Yes	Age 21	1	16) Adolescent pregnancy/childbearing (below 18)	continuous	Number of children born by age 21	Unstandardized regression coefficient	-0.17	Standard error	0.05
Keats	2018	Women's Schooling, Fertility, and Child Health Outcomes: Evidence from Uganda's Free Primary Education Program	Journal article	Journal of Development Economics	Uganda	Quasi-experimental	Female	Yes	Age 22	1	16) Adolescent pregnancy/childbearing (below 18)	continuous	Number of children born by age 22	Unstandardized regression coefficient	-0.15	Standard error	0.06
Keats	2018	Women's Schooling, Fertility, and Child Health Outcomes: Evidence from Uganda's Free Primary Education Program	Journal article	Journal of Development Economics	Uganda	Quasi-experimental	Female	Yes	Age 23	1	16) Adolescent pregnancy/childbearing (below 18)	continuous	Number of children born by age 23	Unstandardized regression coefficient	-0.13	Standard error	0.08
Keats	2018	Women's Schooling, Fertility, and Child Health Outcomes: Evidence from Uganda's Free Primary Education Program	Journal article	Journal of Development Economics	Uganda	Quasi-experimental	Female	Yes	Age 24	1	16) Adolescent pregnancy/childbearing (below 18)	continuous	Number of children born by age 24	Unstandardized regression coefficient	-0.19	Standard error	0.08
Keats	2018	Women's Schooling, Fertility, and Child Health Outcomes: Evidence from Uganda's Free Primary Education Program	Journal article	Journal of Development Economics	Uganda	Quasi-experimental	Female	Yes	Age 25	1	16) Adolescent pregnancy/childbearing (below 18)	continuous	Number of children born by age 25	Unstandardized regression coefficient	-0.2	Standard error	0.11
Keats	2018	Women's Schooling, Fertility, and Child Health Outcomes: Evidence from Uganda's Free Primary Education Program	Journal article	Journal of Development Economics	Uganda	Quasi-experimental	Female	No		1	17) Child mortality	continuous	Infant mortality	Unstandardized regression coefficient	0.04	Standard error	0.04
Keats	2018	Women's Schooling, Fertility, and Child Health Outcomes: Evidence from Uganda's Free Primary Education Program	Journal article	Journal of Development Economics	Uganda	Quasi-experimental	Female	No		1	2) Knowledge of sexual and reproductive health	dichotomous	Knows modern method of family planning	Unstandardized regression coefficient	0.03	Standard error	0.01
Keats	2018	Women's Schooling, Fertility, and Child Health Outcomes: Evidence from Uganda's Free Primary Education Program	Journal article	Journal of Development Economics	Uganda	Quasi-experimental	Female	No		1	2) Knowledge of sexual and reproductive health	dichotomous	Knows source for condoms	Unstandardized regression coefficient	0.05	Standard error	0.02
Keats	2018	Women's Schooling, Fertility, and Child Health Outcomes: Evidence from Uganda's Free Primary Education Program	Journal article	Journal of Development Economics	Uganda	Quasi-experimental	Female	No		1	4) Gender attitudes and norms	dichotomous	Can refused sex with husband	Unstandardized regression coefficient	0.06	Standard error	0.05
Keats	2018	Women's Schooling, Fertility, and Child Health Outcomes: Evidence from Uganda's Free Primary Education Program	Journal article	Journal of Development Economics	Uganda	Quasi-experimental	Female	No		1	4) Gender attitudes and norms	dichotomous	Can ask partner to use a condom	Unstandardized regression coefficient	0.17	Standard error	0.08
Makate	2016	Education Policy and Under-Five Survival in Uganda: Evidence from the Demographic and Health Surveys	Journal article	Social Sciences	Uganda	Quasi-experimental	Female	No		1	17) Child mortality	dichotomous	Child mortality	Converted partial correlation	-0.0233252	Confidence Interval	-0.0339381955564022- -0.0127122458070517
Makate	2016	Education Policy and Under-Five Survival in Uganda: Evidence from the Demographic and Health Surveys	Journal article	Social Sciences	Uganda	Quasi-experimental	Female	No		1	17) Child mortality	dichotomous	Infant mortality	Converted partial correlation	-0.0124685	Confidence Interval	-0.0236048679798841- -0.00133207440376282
Makate	2016	Education Policy and Under-Five Survival in Uganda: Evidence from the Demographic and Health Surveys	Journal article	Social Sciences	Uganda	Quasi-experimental	Female	No		1	17) Child mortality	dichotomous	Under-five mortality	Converted partial correlation	-0.0128915	Confidence Interval	-0.0270115621387959- 0.00122848758473992
Osili & Long	2008	Does Female Schooling Reduce Fertility? Evidence from Nigeria	Journal article	Journal of Development Economics	Nigeria	Quasi-experimental	Female	No		1	16) Adolescent pregnancy/childbearing (below 18)	continuous	Total children	Converted partial correlation	-0.0520665	Confidence Interval	-0.0900035127997398- -0.0141295827925205
Osili & Long	2008	Does Female Schooling Reduce Fertility? Evidence from Nigeria	Journal article	Journal of Development Economics	Nigeria	Quasi-experimental	Female	No		1	16) Adolescent pregnancy/childbearing (below 18)	continuous	Total children by age 25	Converted partial correlation	-0.0444994	Confidence Interval	-0.0827531963586807- -0.00624552369117737
Ozler, Berk, Hallman Kelly, Guimond Marie-France, Kelvin Elizabeth A, Rogers Marian, Karnley Esther	2020	Girl Empower - A gender transformative mentoring and cash transfer intervention to promote adolescent wellbeing: Impact findings from a cluster-randomized controlled trial in Liberia	Journal article	Population Health SSM	Liberia	Experimental	Female	No		1	10) Financial literacy and savings	Continuous	Knowledge of Financial Literacy	Unstandardized regression coefficient	0.22	Standard error	0.073
Ozler, Berk, Hallman Kelly, Guimond Marie-France, Kelvin Elizabeth A, Rogers Marian, Karnley Esther	2020	Girl Empower - A gender transformative mentoring and cash transfer intervention to promote adolescent wellbeing: Impact findings from a cluster-randomized controlled trial in Liberia	Journal article	Population Health SSM	Liberia	Experimental	Female	No		2	10) Financial literacy and savings	Continuous	Knowledge of Financial Literacy	Unstandardized regression coefficient	0.342	Standard error	0.08
Ozler, Berk, Hallman Kelly, Guimond Marie-France, Kelvin Elizabeth A, Rogers Marian, Karnley Esther	2020	Girl Empower - A gender transformative mentoring and cash transfer intervention to promote adolescent wellbeing: Impact findings from a cluster-randomized controlled trial in Liberia	Journal article	Population Health SSM	Liberia	Experimental	Female	No		1	11) Mental health	Continuous	Rosenberg scale	Unstandardized regression coefficient	0.017	Standard error	0.24
Ozler, Berk, Hallman Kelly, Guimond Marie-France, Kelvin Elizabeth A, Rogers Marian, Karnley Esther	2020	Girl Empower - A gender transformative mentoring and cash transfer intervention to promote adolescent wellbeing: Impact findings from a cluster-randomized controlled trial in Liberia	Journal article	Population Health SSM	Liberia	Experimental	Female	No		1	11) Mental health	Continuous	SMFQ scale	Unstandardized regression coefficient	0.645	Standard error	0.398
Ozler, Berk, Hallman Kelly, Guimond Marie-France, Kelvin Elizabeth A, Rogers Marian, Karnley Esther	2020	Girl Empower - A gender transformative mentoring and cash transfer intervention to promote adolescent wellbeing: Impact findings from a cluster-randomized controlled trial in Liberia	Journal article	Population Health SSM	Liberia	Experimental	Female	No		1	11) Mental health	Continuous	CRIES8 Scale	Unstandardized regression coefficient	1.02	Standard error	0.593
Ozler, Berk, Hallman Kelly, Guimond Marie-France, Kelvin Elizabeth A, Rogers Marian, Karnley Esther	2020	Girl Empower - A gender transformative mentoring and cash transfer intervention to promote adolescent wellbeing: Impact findings from a cluster-randomized controlled trial in Liberia	Journal article	Population Health SSM	Liberia	Experimental	Female	No		1	11) Mental health	Continuous	Suffering from PTSD (CRIES8<23)	Unstandardized regression coefficient	-0.036	Standard error	0.033
Ozler, Berk, Hallman Kelly, Guimond Marie-France, Kelvin Elizabeth A, Rogers Marian, Karnley Esther	2020	Girl Empower - A gender transformative mentoring and cash transfer intervention to promote adolescent wellbeing: Impact findings from a cluster-randomized controlled trial in Liberia	Journal article	Population Health SSM	Liberia	Experimental	Female	No		2	11) Mental health	Continuous	Rosenberg scale	Unstandardized regression coefficient	0.179	Standard error	0.248
Ozler, Berk, Hallman Kelly, Guimond Marie-France, Kelvin Elizabeth A, Rogers Marian, Karnley Esther	2020	Girl Empower - A gender transformative mentoring and cash transfer intervention to promote adolescent wellbeing: Impact findings from a cluster-randomized controlled trial in Liberia	Journal article	Population Health SSM	Liberia	Experimental	Female	No		2	11) Mental health	Continuous	SMFQ scale	Unstandardized regression coefficient	0.53	Standard error	0.423
Ozler, Berk, Hallman Kelly, Guimond Marie-France, Kelvin Elizabeth A, Rogers Marian, Karnley Esther	2020	Girl Empower - A gender transformative mentoring and cash transfer intervention to promote adolescent wellbeing: Impact findings from a cluster-randomized controlled trial in Liberia	Journal article	Population Health SSM	Liberia	Experimental	Female	No		2	11) Mental health	Continuous	CRIES8 Scale	Unstandardized regression coefficient	0.244	Standard error	0.612
Ozler, Berk, Hallman Kelly, Guimond Marie-France, Kelvin Elizabeth A, Rogers Marian, Karnley Esther	2020	Girl Empower - A gender transformative mentoring and cash transfer intervention to promote adolescent wellbeing: Impact findings from a cluster-randomized controlled trial in Liberia	Journal article	Population Health SSM	Liberia	Experimental	Female	No		2	11) Mental health	Continuous	Suffering from PTSD (CRIES8<23)	Unstandardized regression coefficient	-0.028	Standard error	0.035
Ozler, Berk, Hallman Kelly, Guimond Marie-France, Kelvin Elizabeth A, Rogers Marian, Karnley Esther	2020	Girl Empower - A gender transformative mentoring and cash transfer intervention to promote adolescent wellbeing: Impact findings from a cluster-randomized controlled trial in Liberia	Journal article	Population Health SSM	Liberia	Experimental	Female	No		1	12) STIs and HIV/AIDS	Continuous	Never had sex	Unstandardized regression coefficient	0.036	Standard error	0.034
Ozler, Berk, Hallman Kelly, Guimond Marie-France, Kelvin Elizabeth A, Rogers Marian, Karnley Esther	2020	Girl Empower - A gender transformative mentoring and cash transfer intervention to promote adolescent wellbeing: Impact findings from a cluster-randomized controlled trial in Liberia	Journal article	Population Health SSM	Liberia	Experimental	Female	No		1	12) STIs and HIV/AIDS	Continuous	Number of partners in past 12 months	Unstandardized regression coefficient	-0.458	Standard error	0.225
Ozler, Berk, Hallman Kelly, Guimond Marie-France, Kelvin Elizabeth A, Rogers Marian, Karnley Esther	2020	Girl Empower - A gender transformative mentoring and cash transfer intervention to promote adolescent wellbeing: Impact findings from a cluster-randomized controlled trial in Liberia	Journal article	Population Health SSM	Liberia	Experimental	Female	No		2	12) STIs and HIV/AIDS	Continuous	Never had sex	Unstandardized regression coefficient	0.072	Standard error	0.035
Ozler, Berk, Hallman Kelly, Guimond Marie-France, Kelvin Elizabeth A, Rogers Marian, Karnley Esther	2020	Girl Empower - A gender transformative mentoring and cash transfer intervention to promote adolescent wellbeing: Impact findings from a cluster-randomized controlled trial in Liberia	Journal article	Population Health SSM	Liberia	Experimental	Female	No		2	12) STIs and HIV/AIDS	Continuous	Number of partners in past 12 months	Unstandardized regression coefficient	N/A	Standard error	0.203
Ozler, Berk, Hallman Kelly, Guimond Marie-France, Kelvin Elizabeth A, Rogers Marian, Karnley Esther	2020	Girl Empower - A gender transformative mentoring and cash transfer intervention to promote adolescent wellbeing: Impact findings from a cluster-randomized controlled trial in Liberia	Journal article	Population Health SSM	Liberia	Experimental	Female	No		1	14) School-related gender-based violence	Continuous	Non-consensual touching	Unstandardized regression coefficient	0.038	Standard error	0.024
Ozler, Berk, Hallman Kelly, Guimond Marie-France, Kelvin Elizabeth A, Rogers Marian, Karnley Esther	2020	Girl Empower - A gender transformative mentoring and cash transfer intervention to promote adolescent wellbeing: Impact findings from a cluster-randomized controlled trial in Liberia	Journal article	Population Health SSM	Liberia	Experimental	Female	No		1	14) School-related gender-based violence	Continuous	Attempted Rape	Unstandardized regression coefficient	-0.031	Standard error	0.035
Ozler, Berk, Hallman Kelly, Guimond Marie-France, Kelvin Elizabeth A, Rogers Marian, Karnley Esther	2020	Girl Empower - A gender transformative mentoring and cash transfer intervention to promote adolescent wellbeing: Impact findings from a cluster-randomized controlled trial in Liberia	Journal article	Population Health SSM	Liberia	Experimental	Female	No		1	14) School-related gender-based violence	Continuous	Pressured Sex	Unstandardized regression coefficient	0.011	Standard error	0.039
Ozler, Berk, Hallman Kelly, Guimond Marie-France, Kelvin Elizabeth A, Rogers Marian, Karnley Esther	2020	Girl Empower - A gender transformative mentoring and cash transfer intervention to promote adolescent wellbeing: Impact findings from a cluster-randomized controlled trial in Liberia	Journal article	Population Health SSM	Liberia	Experimental	Female	No		1	14) School-related gender-based violence	Continuous	Rape	Unstandardized regression coefficient	0.045	Standard error	0.041
Ozler, Berk, Hallman Kelly, Guimond Marie-France, Kelvin Elizabeth A, Rogers Marian, Karnley Esther	2020	Girl Empower - A gender transformative mentoring and cash transfer intervention to promote adolescent wellbeing: Impact findings from a cluster-randomized controlled trial in Liberia	Journal article	Population Health SSM	Liberia	Experimental	Female	No		1	14) School-related gender-based violence	Continuous	Physical Violence	Unstandardized regression coefficient	-0.019	Standard error	0.017
Ozler, Berk, Hallman Kelly, Guimond Marie-France, Kelvin Elizabeth A, Rogers Marian, Karnley Esther	2020	Girl Empower - A gender transformative mentoring and cash transfer intervention to promote adolescent wellbeing: Impact findings from a cluster-randomized controlled trial in Liberia	Journal article	Population Health SSM	Liberia	Experimental	Female	No		2	14) School-related gender-based violence	Continuous	Non-consensual touching	Unstandardized regression coefficient	0.046	Standard error	0.021
Ozler, Berk, Hallman Kelly, Guimond Marie-France, Kelvin Elizabeth A, Rogers Marian, Karnley Esther	2020	Girl Empower - A gender transformative mentoring and cash transfer intervention to promote adolescent wellbeing: Impact findings from a cluster-randomized controlled trial in Liberia	Journal article	Population Health SSM	Liberia	Experimental	Female	No		2	14) School-related gender-based violence	Continuous	Attempted Rape	Unstandardized regression coefficient	-0.002	Standard error	0.032
Ozler, Berk, Hallman Kelly, Guimond Marie-France, Kelvin Elizabeth A, Rogers Marian, Karnley Esther	2020	Girl Empower - A gender transformative mentoring and cash transfer intervention to promote adolescent wellbeing: Impact findings from a cluster-randomized controlled trial in Liberia	Journal article	Population Health SSM	Liberia	Experimental	Female	No		2	14) School-related gender-based violence	Continuous	Pressured Sex	Unstandardized regression coefficient	0.002	Standard error	0.033
Ozler, Berk, Hallman Kelly, Guimond Marie-France, Kelvin Elizabeth A, Rogers Marian, Karnley Esther	2020	Girl Empower - A gender transformative mentoring and cash transfer intervention to promote adolescent wellbeing: Impact findings from a cluster-randomized controlled trial in Liberia	Journal article	Population Health SSM	Liberia	Experimental	Female	No		2	14) School-related gender-based violence	Continuous	Rape	Unstandardized regression coefficient	-0.028	Standard error	0.034
Ozler, Berk, Hallman Kelly, Guimond Marie-France, Kelvin Elizabeth A, Rogers Marian, Karnley Esther	2020	Girl Empower - A gender transformative mentoring and cash transfer intervention to promote adolescent wellbeing: Impact findings from a cluster-randomized controlled trial in Liberia	Journal article	Population Health SSM	Liberia	Experimental	Female	No		2	14) School-related gender-based violence	Continuous	Physical Violence	Unstandardized regression coefficient	0.016	Standard error	0.013
Ozler, Berk, Hallman Kelly, Guimond Marie-France, Kelvin Elizabeth A, Rogers Marian, Karnley Esther	2020	Girl Empower - A gender transformative mentoring and cash transfer intervention to promote adolescent wellbeing: Impact findings from a cluster-randomized controlled trial in Liberia	Journal article	Population Health SSM	Liberia	Experimental	Female	No		1	15) Child marriage (below 18)	Continuous	Never married	Unstandardized regression coefficient	0.028	Standard error	0.015
Ozler, Berk, Hallman Kelly, Guimond Marie-France, Kelvin Elizabeth A, Rogers Marian, Karnley Esther	2020	Girl Empower - A gender transformative mentoring and cash transfer intervention to promote adolescent wellbeing: Impact findings from a cluster-randomized controlled trial in Liberia	Journal article	Population Health SSM	Liberia	Experimental	Female	No		2	15) Child marriage (below 18)	Continuous	Never married	Unstandardized regression coefficient	0.041	Standard error	0.014
Ozler, Berk, Hallman Kelly, Guimond Marie-France, Kelvin Elizabeth A, Rogers Marian, Karnley Esther	2020	Girl Empower - A gender transformative mentoring and cash transfer intervention to promote adolescent wellbeing: Impact findings from a cluster-randomized controlled trial in Liberia	Journal article	Population Health SSM	Liberia	Experimental	Female	No		1	16) Adolescent pregnancy/childbearing (below 18)	Continuous	Never pregnant	Unstandardized regression coefficient	0.019	Standard error	0.022
Ozler, Berk, Hallman Kelly, Guimond Marie-France, Kelvin Elizabeth A, Rogers Marian, Karnley Esther	2020	Girl Empower - A gender transformative mentoring and cash transfer intervention to promote adolescent wellbeing: Impact findings from a cluster-randomized controlled trial in Liberia	Journal article	Population Health SSM	Liberia	Experimental	Female	No		2	16) Adolescent pregnancy/childbearing (below 18)	Continuous	Never pregnant	Unstandardized regression coefficient	0.026	Standard error	0.026
Ozler, Berk, Hallman Kelly, Guimond Marie-France, Kelvin Elizabeth A, Rogers Marian, Karnley Esther	2020	Girl Empower - A gender transformative mentoring and cash transfer intervention to promote adolescent wellbeing: Impact findings from a cluster-randomized controlled trial in Liberia	Journal article	Population Health SSM	Liberia	Experimental	Female	No		1	2) Knowledge of sexual and reproductive health	Continuous	Knowledge of HIV/AIDS	Unstandardized regression coefficient	0.193	Standard error	0.103
Ozler, Berk, Hallman Kelly, Guimond Marie-France, Kelvin Elizabeth A, Rogers Marian, Karnley Esther	2020	Girl Empower - A gender transformative mentoring and cash transfer intervention to promote adolescent wellbeing: Impact findings from a cluster-randomized controlled trial in Liberia	Journal article	Population Health SSM	Liberia	Experimental	Female	No		1	2) Knowledge of sexual and reproductive health	Continuous	Knowledge of Health	Unstandardized regression coefficient	0.109	Standard error	0.087
Ozler, Berk, Hallman Kelly, Guimond Marie-France, Kelvin Elizabeth A, Rogers Marian, Karnley Esther	2020	Girl Empower - A gender transformative mentoring and cash transfer intervention to promote adolescent wellbeing: Impact findings from a cluster-randomized controlled trial in Liberia	Journal article	Population Health SSM	Liberia	Experimental	Female	No		1	2) Knowledge of sexual and reproductive health	Continuous	Knowledge of Condom Effectiveness	Unstandardized regression coefficient	0.177	Standard error	0.078
Ozler, Berk, Hallman Kelly, Guimond Marie-France, Kelvin Elizabeth A, Rogers Marian, Karnley Esther	2020	Girl Empower - A gender transformative mentoring and cash transfer intervention to promote adolescent wellbeing: Impact findings from a cluster-randomized controlled trial in Liberia	Journal article	Population Health SSM	Liberia	Experimental	Female	No		2	2) Knowledge of sexual and reproductive health	Continuous	Knowledge of HIV/AIDS	Unstandardized regression coefficient	0.142	Standard error	0.083
Ozler, Berk, Hallman Kelly, Guimond Marie-France, Kelvin Elizabeth A, Rogers Marian, Karnley Esther	2020	Girl Empower - A gender transformative mentoring and cash transfer intervention to promote adolescent wellbeing: Impact findings from a cluster-randomized controlled trial in Liberia	Journal article	Population Health SSM	Liberia	Experimental	Female	No		2	2) Knowledge of sexual and reproductive health	Continuous	Knowledge of Health	Unstandardized regression coefficient	0.076	Standard error	0.084
Ozler, Berk, Hallman Kelly, Guimond Marie-France, Kelvin Elizabeth A, Rogers Marian, Karnley Esther	2020	Girl Empower - A gender transformative mentoring and cash transfer intervention to promote adolescent wellbeing: Impact findings from a cluster-randomized controlled trial in Liberia	Journal article	Population Health SSM	Liberia	Experimental	Female	No		2	2) Knowledge of sexual and reproductive health	Continuous	Knowledge of Condom Effectiveness	Unstandardized regression coefficient	0.249	Standard error	0.071
Ozler, Berk, Hallman Kelly, Guimond Marie-France, Kelvin Elizabeth A, Rogers Marian, Karnley Esther	2020	Girl Empower - A gender transformative mentoring and cash transfer intervention to promote adolescent wellbeing: Impact findings from a cluster-randomized controlled trial in Liberia	Journal article	Population Health SSM	Liberia	Experimental	Female	No		1	6) Power and violence in relationships	Continuous	Knowledge of Healthy Intimate (Hetero) relationships	Unstandardized regression coefficient	-0.023	Standard error	0.111
Ozler, Berk, Hallman Kelly, Guimond Marie-France, Kelvin Elizabeth A, Rogers Marian, Karnley Esther	2020	Girl Empower - A gender transformative mentoring and cash transfer intervention to promote adolescent wellbeing: Impact findings from a cluster-randomized controlled trial in Liberia	Journal article	Population Health SSM	Liberia	Experimental	Female	No		2	6) Power and violence in relationships	Continuous	Knowledge of Healthy Intimate (Hetero) relationships	Unstandardized regression coefficient	-0.036	Standard error	0.113
Phillips-Howard, P. A.; Nyothach, E.; Ter Kuile, F. O.; Omoto, J.; Wang, D.; Zeh, C.; Onyango, C.; Mason, L.; Alexander, K. T.; Odhiambo, F. O.; Eleveld, A.; Mohammed, A.; van Eijk, A. M.; Edwards, R. T.; Vulule, J.; Faragher, B.; Laserson, K. F.	2016	Menstrual cups and sanitary pads to reduce school attrition, and sexually transmitted and reproductive tract infections: a cluster randomised controlled feasibility study in rural Western Kenya	Journal article	BMJ Open	Kenya	Experimental	Female	No		1	12) STIs and HIV/AIDS	Dichotomous	Positive test result for C. trachomatis, T vaginalis, or N gonorrhoea from vaginal swab	Risk ratio	0.48	Confidence interval	0.24-0.96
Phillips-Howard, P. A.; Nyothach, E.; Ter Kuile, F. O.; Omoto, J.; Wang, D.; Zeh, C.; Onyango, C.; Mason, L.; Alexander, K. T.; Odhiambo, F. O.; Eleveld, A.; Mohammed, A.; van Eijk, A. M.; Edwards, R. T.; Vulule, J.; Faragher, B.; Laserson, K. F.	2016	Menstrual cups and sanitary pads to reduce school attrition, and sexually transmitted and reproductive tract infections: a cluster randomised controlled feasibility study in rural Western Kenya	Journal article	BMJ Open	Kenya	Experimental	Female	No		2	12) STIs and HIV/AIDS	Dichotomous	Positive test result for C. trachomatis, T vaginalis, or N gonorrhoea from vaginal swab	Risk ratio	0.62	Confidence interval	0.37-1.03
Phillips-Howard, P. A.; Nyothach, E.; Ter Kuile, F. O.; Omoto, J.; Wang, D.; Zeh, C.; Onyango, C.; Mason, L.; Alexander, K. T.; Odhiambo, F. O.; Eleveld, A.; Mohammed, A.; van Eijk, A. M.; Edwards, R. T.; Vulule, J.; Faragher, B.; Laserson, K. F.	2016	Menstrual cups and sanitary pads to reduce school attrition, and sexually transmitted and reproductive tract infections: a cluster randomised controlled feasibility study in rural Western Kenya	Journal article	BMJ Open	Kenya	Experimental	Female	No		3	12) STIs and HIV/AIDS	Dichotomous	Positive test result for C. trachomatis, T vaginalis, or N gonorrhoea from vaginal swab	Risk ratio	0.54	Confidence interval	0.34-0.87
Stark Lindsay, Seff Ilana, Assezenew Asham, Eoomkham Jennate, Falb Kathryn, Ssewamala Fred M	2018	Effects of a Social Empowerment Intervention on Economic Vulnerability for Adolescent Refugee Girls in Ethiopia	Journal article	Journal of Adolescent Health	Ethiopia	Experimental	Female	No		1	16) Adolescent pregnancy/childbearing (below 18)	Dichotomous	Transactional sex	Odds ratio	0.62	Confidence interval	0.30-1.26
Tequame & Tirivayi	2014	Higher education and fertility: Evidence from a natural experiment in Ethiopia	Working paper	NBER	Ethiopia	Quasi-experimental	Female	No		1	13) Nutrition measures	continuous	Total stunted children <5	Converted partial correlation	-0.0079328	Confidence Interval	-0.0524883605539799- 0.0366227626800537
Tequame & Tirivayi	2014	Higher education and fertility: Evidence from a natural experiment in Ethiopia	Working paper	NBER	Ethiopia	Quasi-experimental	Female	No		1	15) Child marriage (below 18)	dichotomous	Never married	Converted partial correlation	0.0387178	Confidence Interval	0.00836305227130651- 0.0690726116299629
Tequame & Tirivayi	2014	Higher education and fertility: Evidence from a natural experiment in Ethiopia	Working paper	NBER	Ethiopia	Quasi-experimental	Female	No		1	16) Adolescent pregnancy/childbearing (below 18)	dichotomous	Never gave birth	Converted partial correlation	0.0352026	Confidence Interval	0.00484387949109077 - 0.0655613392591476
Tequame & Tirivayi	2014	Higher education and fertility: Evidence from a natural experiment in Ethiopia	Working paper	NBER	Ethiopia	Quasi-experimental	Female	No		1	16) Adolescent pregnancy/childbearing (below 18)	continuous	Total children	Converted partial correlation	-0.0298467	Confidence Interval	-0.0602107048034668- 0.000517342414241284
