# Supplementary material for: Policies and interventions to remove gender‐related barriers to girls' school participation and learning in low‐ and middle‐income countries: A systematic review of the evidence
Source: Campbell Syst Rev. 2022 Jan 19;18(1):e1207. doi: 10.1002/cl2.1207 (PMC8770660; doi:10.1002/cl2.1207)
Supplement: Supplementary file 3 — Supporting information. [file CL2-18-e1207-s001.xlsx]

## Sheet: Sheet1
Barrier	Outcome Description	Studies Included	Methodological Limitations (RoB)	Indirectness	Imprecision	Inconsistency	Publication Bias
Barrier 1: Lack of support for girls' education	Grade attainment	Buchman et al. (2016); Kazianga et al. (2019); Ozler et al. (2020)	Two of the three studies had low risk of bias, while the third (Kazianga et al. 2019) had some concerns due to missing data.	Largely indirect evidence. Each of these studies reports on multi-component programs, of which efforts to increase support for girls' education form one part. Perhaps the most direct effort to address this barrier was through the Girl Empower program (Ozler et al. 2020), which had no effect on grade attainment.	Total # study participants: 20276 participants across 2 experimental papers; 17970 participants across 1 quasi-experimental papers	Two studies found small (Buchman et al. 2016) to medium (Kazianga et al. 2019) positive effects on grade attainment, while Ozler et al. (2020) found a medium non-significant positive effect.	Our search methods were designed to minimize the risk of publication bias by including working papers, dissertations and other gray literature that met our inclusion criteria, and conducing a comprehensive search.
	Enrollment in primary school	Bagby et al. (2017); Delavallade et al. (2014); Kazianga et al. (2019); Meller & Litschig (2015); Ozler et al. (2020)	Out of the six studies included, four had low risk of bias. As noted, Kazianga et al. 2019 had some concerns about risk of bias due to missing data. Meller and Litschig (2015) also had some concerns due to confounding and missing data.	Largely indirect evidence. All of these interventions were multi-component, including providing academic support (Delavallade et al. 2014; Meller & Litschig 2015), financial incentives (Bagby et al. 2017; Kazianga et al. 2019), and other components. As noted above, perhaps the most direct effort to address this barrier was through the Girl Empower program (Ozler et al. 2020), which had no effect …	Total # study participants: 21729 participants across 3 experimental papers; 21971 participants across 2 quasi-experimental papers	All estimated effects of interventions on primary school enrollment were positive, and three out of five were statistically significant. Significant effects were moderate in magnitude.	Our search methods were designed to minimize the risk of publication bias by including working papers, dissertations and other gray literature that met our inclusion criteria, and conducing a comprehensive search.
	Enrollment in school (primary or secondary)	Buchmann et al. (2016)	This study had low risk of bias.	Indirect evidence. This intervention had multiple components, including a financial incentive to delay marriage, community mobilization, and safe spaces.	Total # study participants: 19060 participants across 1 experimental papers	This study found a small but statistically significant effect of the intervention on enrollment in primary or secondary school.	Our search methods were designed to minimize the risk of publication bias by including working papers, dissertations and other gray literature that met our inclusion criteria, and conducing a comprehensive search.
	Primary school completion	Meller & Litschig (2015)	As noted, Meller and Litschig (2015) had some concerns due to confounding and missing data.	Indirect evidence. This study reports on a wide-ranging government program in India that included support for girls' education in addition to infrastructure projects and numerous other flexible components.	Total # study participants: 4001 participants across 1 quasi-experimental papers	This study found a small non-significant effect of the intervention on primary school completion.	Our search methods were designed to minimize the risk of publication bias by including working papers, dissertations and other gray literature that met our inclusion criteria, and conducing a comprehensive search.
	Absenteeism	Bagby et al. (2017)	This study had low risk of bias.	Indirect evidence. This study reports on a wide-ranging program in Niger that included school construction, teacher training, community engagement, reading materials, and other components.	Total # study participants: 13186 participants across 1 experimental papers	This study found a medium positive statistically significant effect of the intervention on primary school attendance.	Our search methods were designed to minimize the risk of publication bias by including working papers, dissertations and other gray literature that met our inclusion criteria, and conducing a comprehensive search.
	Academic Skills (literacy and numeracy)	Bagby et al. (2017); Delavallade et al. (2014); Hungi & Ngware (2017); Kazianga et al. (2012); Kazianga et al. (2019); Mensch et al. (2019);	The Hungi and Ngware (2017) study had high risk of bias due to serious concerns about confounding and missing data. As noted, the Kazianga studies (2012; 2019) had some concerns about risk of bias due to missing data. The remaining three studies had low risk of bias.	Largely indirect evidence. All of these interventions were multi-component, including providing academic support (Delavallade et al. 2014; Hungi & Ngware 2017), financial incentives (Bagby et al. 2017; Kazianga et al. 2019 and 2012), and other components. In the Mensch et al. (2019) study, both intervention arms included community mobilization, but one (e-readers) had significant effects on acade…	Total # study participants: 21665 participants across 3 experimental papers; 36688 participants across 3 quasi-experimental papers	Estimated effects on academic skills range from significantly positive to (in several cases) significantly negative. Results from the Bagby et al. (2017) study indicate a small to moderate effect on a variety of academic skills. For the other studies, with a few exceptions of significant results that are both positive and negative, the effects appear to be null. For the Mensch et al. (2019) study…	Our search methods were designed to minimize the risk of publication bias by including working papers, dissertations and other gray literature that met our inclusion criteria, and conducing a comprehensive search.
	Cognitive Skills	Mensch et al. (2019)	This study had low risk of bias.	As noted, both intervention arms in this study included community mobilization, but one (e-readers) had significant effects on cognitive skills, while the other (safe space only) did not, indicating that the community engagement likely did not drive effects.	Total # study participants: 1152 participants across 1 experimental papers	As with academic skills, the e-reader arm of the Mensch et al. (2019) intervention found a significant moderate positive effect on cognitive skills, while the safe space only arm had no effects.	Our search methods were designed to minimize the risk of publication bias by including working papers, dissertations and other gray literature that met our inclusion criteria, and conducing a comprehensive search.
Barrier 2: Child marriage and adolescent pregnancy	Grade attainment	Buchmann et al. (2016); Edmonds, Feigenberg & Leight (2016)	Both studies have low risk of bias	Indirect evidence. Buchman et al (2016) evaluated a program that had reducing child marriage (along with reducing teen childbearing and increasing education) as a primary goal and which included a financial incentive to delay marriage. The program evaluated by Edmonds et al (2016) did not specify reduction in child marriage as a primary outcome. While both programs improved education outcomes, ne…	Total # study participants: 21519 participants across 2 experimental papers	Only two studies (each with one effect size) so some concerns. Both effect sizes were significant in the hypothesized direction, but small.	Our search methods were designed to minimize the risk of publication bias by including working papers, dissertations and other gray literature that met our inclusion criteria, and conducing a comprehensive search.
	Enrollment in primary school	Bandiera et al. (2014); Edmonds, Feigenberg & Leight (2016)	Both studies have low risk of bias	Indirect evidence. The program evaluated by Bandiera et al (2014) had reducing child marriage as an outcome whereas Edmonds et al (2016) did not specify reduction in child marriage as a primary outcome. Both were multi-component and neither quantitatively examined whether reduction in child marriage was the pathway through which the intervention operated to improve education outcomes, though Band…	Total # study participants: 8425 participants across 2 experimental papers	Only two studies (each with one effect size), and while one study's (Edmonds et al 2016) effect size was significant in the hypothesized direction (reduced dropout) with a medium effect size it had a wide confidence interval that bordered 0. Further, the other (Bandiera et al 2014) was in the expected direction but not significant. Thus serious concerns.	Our search methods were designed to minimize the risk of publication bias by including working papers, dissertations and other gray literature that met our inclusion criteria, and conducing a comprehensive search.
	Enrollment in school (primary or secondary)	Buchmann et al. (2016)	This study has a low risk of bias	Indirect evidence. Buchman et al (2016) evaluated a program that had reducing child marriage (along with reducing teen childbearing and increasing education) as a primary goal and which included a financial incentive to delay marriage among other components. Authors did not examine whether the effect on education operated through reductions in child marriage.	Total # study participants: 19060 participants across 1 experimental papers	Only one study (w/ one effect size), and though a significant effect in hypothesized direction, the effect size is small and CI borders 0.	Our search methods were designed to minimize the risk of publication bias by including working papers, dissertations and other gray literature that met our inclusion criteria, and conducing a comprehensive search.
	Re-enrollment in school among dropouts	Bandiera et al. (2014)	This study has a low risk of bias	Indirect evidence. The program evaluated by Bandiera et al (2014) had reducing child marriage as an outcome. However, this multi-component program did not quantitatively examine whether reduction in child marriage was the pathway through which the intervention operated to improve education outcomes, though authors hypothesized that the intervention changes norms and thus opens opportunities.	Total # study participants: 5966 participants across 1 experimental papers	Only one study (w/ one effect size), and although a significant effect in hypothesized direction with a medium effect size, the confidence interval was wide.	Our search methods were designed to minimize the risk of publication bias by including working papers, dissertations and other gray literature that met our inclusion criteria, and conducing a comprehensive search.
	Absenteeism	Edmonds, Feigenberg & Leight (2016)	This study has a low risk of bias	Indirect evidence. This multi-component program program evaluated by Edmonds et al (2016) did not specify reduction in child marriage as a primary outcome. Authors did not examine whether the pathway to improved education outcomes operated through reductions in child marriage.	Total # study participants: 2459 participants across 1 experimental papers	Only one study (w/ 2 effect sizes), and both measures (attendance rate (continuous) and attended school in past week (dichotomous) were statistically insignificant.	Our search methods were designed to minimize the risk of publication bias by including working papers, dissertations and other gray literature that met our inclusion criteria, and conducing a comprehensive search.
	Academic Skills (literacy and numeracy)	Bandiera et al. (2019); Edmonds, Feigenberg & Leight (2016)	Both studies have low risk of bias	Indirect evidence. Both are multi-component programs; Bandiera et al (2019) looks at effects among a sub-sample of the original clusters, namely, those most disrupted by the Ebola outbreak. Edmonds et al (2016) did not specify reduction in child marriage as a primary outcome and did not examine whether the pathway to improved education outcomes operated through reductions in child marriage	Total # study participants: 7248 participants across 2 experimental papers	Only two studies examined academic skills, finding only three of 11 academic skills effects were in the expected direction and significant (medium effect size). Of the remaining 8, one was significant not in the expected direction, also a medium effect size, and 7 were not significant. At the level of study, Bandiera et al (2019) found a significant benefical effect for at least one outcome, and …	Our search methods were designed to minimize the risk of publication bias by including working papers, dissertations and other gray literature that met our inclusion criteria, and conducing a comprehensive search.
Barrier 3: Lack of information on returns to education for girls/Alternative roles for women	Grade attainment	Austrian et al. (2020); Buchmann et al. (2016); Kazianga et al. (2019)	Austrian (2020) and Kazianga (2019) had some concerns, the other study (Buchman 2016) has low risk of bias	Indirect evidence. All three studies are multicomponent programs, in none did this component appear to be the main component, and none of the three separated out the effect of this particular component	Total # study participants: 22140 participants across 2 experimental papers; 17970 participants across 1 quasi-experimental papers	3 studies: 2 studies (Buchman 2016 and Kazianga 2019, one effect each) showed significant beneficial effects, though effect sizes were small, and in the case of Buchman the CI bordered 0. For the other study (Austrian) with 6 effects no effect was significant	Our search methods were designed to minimize the risk of publication bias by including working papers, dissertations and other gray literature that met our inclusion criteria, and conducing a comprehensive search.
	Years of schooling	Heath & Mobarak (2014)	Low risk of bias	Direct evidence. this was a natural experiment that looked explicitly at this barrier (variation in exposure to garment factories—both distance to garment factories and when the first factories opened)	Total # study participants: 5496 participants across 1 quasi-experimental papers	Only 1 study (with 1 effect) finding a significant beneficial effect, but small effect size	Our search methods were designed to minimize the risk of publication bias by including working papers, dissertations and other gray literature that met our inclusion criteria, and conducing a comprehensive search.
	Enrollment in primary school	Ashraf et al. (2018); Bandiera et al. (2014); Jensen & Oster (2007); Jensen (2012); Kazianga et al. (2019); Meller & Litschig (2015)	Half have low risk and half have some concerns: 3 (Ashraf 2018; Bandiera 2014; Jensen 2012) have low risk of bias, and 3 (Jensen and Oster 2007; Meller and Litschig 2015; Kazianga et al., 2019) have some concerns.	Both direct and indirect evidence. 3 studies (Bandiera 2014; Kazianga 2019; Meller & Litschig 2015) were multi-component and did not tease out the effects of this barrier. 2 studies (Jensen & Oster 2007 and Jensen 2012) focused explicitly on this barrier. And 1 study (Ashraf 2018) that teased out the effects of information on returns to schooling	Total # study participants: 16596 participants across 3 experimental papers; NA participants across 3 quasi-experimental papers	6 studies, all, except Ashraf, had 1 measured effect (Ashraf had 3). 5 of 6 studies and 7 of 8 effects were significant in the hypothesized direction. Only one study (Bandiera 2014; indirect evidence) did not have a sig effect. 4 effect sizes were small (one w/ CI bordering 0) and 3 were medium. Among the 3 studies with direct evidence, all effects were significant (5/5): 2 medium, 3 small (one o…	Our search methods were designed to minimize the risk of publication bias by including working papers, dissertations and other gray literature that met our inclusion criteria, and conducing a comprehensive search.
	Enrollment in school (primary or secondary)	Buchmann et al. (2016); Heath & Mobarak (2014); Jensen & Oster (2007); Stark et al. (2018)	One (Jensen and Oster 2007) has some concerns, the other 3 have low risk of bias.	Both direct and indirect evidence. 2 studies (Buchman 2016 and Stark 2018) were multi-component and did not tease out the effects of this barrier. 2 studies (Jensen & Oster 2007 and Heath & Mubarak) focused explicitly on this barrier.	Total # study participants: 19979 participants across 2 experimental papers; NA participants across 2 quasi-experimental papers	4 studies with 1 effect each. 2 studies/effects were sig in hypothesized direction with one small (Buchmann 2016 -indirect evidence) and one medium (Heath & Mubarak -direct evidence) effect size but the latter had a very wide CI and both CIs bordered 0. The other 2 studies (Jensen & Oster (2007) -direct; Stark et al. (2018) - indirect) did not find a significant effect	Our search methods were designed to minimize the risk of publication bias by including working papers, dissertations and other gray literature that met our inclusion criteria, and conducing a comprehensive search.
	Primary school completion	Meller & Litschig (2015)	Some concerns	Indirect evidence. The program was multi-component and evaluation did not tease out the effects of this barrier	Total # study participants: 4001 participants across 1 quasi-experimental papers	1 study with 1 effect that was not significant	Our search methods were designed to minimize the risk of publication bias by including working papers, dissertations and other gray literature that met our inclusion criteria, and conducing a comprehensive search.
	Re-enrollment in school among dropouts	Bandiera et al. (2014)	Low risk of bias	Indirect evidence. The program was multi-component and evaluation did not tease out the effects of this barrier	Total # study participants: 5966 participants across 1 experimental papers	Only 1 study with 1 effect; the effect size was medium but the CI was wide	Our search methods were designed to minimize the risk of publication bias by including working papers, dissertations and other gray literature that met our inclusion criteria, and conducing a comprehensive search.
	Absenteeism	Ashraf et al. (2018)	Low risk of bias	Direct evidence. Multi-component but evaluation teased out the effects of information on returns to schooling	Total # study participants: 2366 participants across 1 experimental papers	Only 1 study, with two effects, neither was significant	Our search methods were designed to minimize the risk of publication bias by including working papers, dissertations and other gray literature that met our inclusion criteria, and conducing a comprehensive search.
	Academic Skills (literacy and numeracy)	Ashraf et al. (2018); Avitabile & de Hoyos (2018); Bandiera et al. (2019); Kazianga et al. (2012); Kazianga et al. (2019); Mensch et al. (2019)	Low risk of bias for 4 studies and one study (two papers - Kazianga et al. (2012); Kazianga et al. (2019)) had some concerns	Largely indirect evidence. All 5 evaluated programs were multicomponent, and only two measured this particular component more directly (Ashraf 2018; Avitabile & de Hoyos).	Total # study participants: 12452 participants across 4 experimental papers; 35940 participants across 2 quasi-experimental papers	While 4 of the 5 studies found at least one sig beneficial effect, 1 (Ashraf) of the 2 studies that more directly assessed the effects of information on returns to schooling did not find any sig effects (perhaps bcz of their indicator or bcz it was a short intervention). 8 out of 33 measured effects were sig in hypothesized direction, 1 with a small, 6 with a medium, and 1 with a large effect siz…	Our search methods were designed to minimize the risk of publication bias by including working papers, dissertations and other gray literature that met our inclusion criteria, and conducing a comprehensive search.
	Cognitive Skills	Mensch et al. (2019)	Low risk of bias	Indirect evidence. A multi-component program that did not isolate the effect of the program component(s) that addressed this barrier	Total # study participants: 1152 participants across 1 experimental papers	Only 1 study with 2 effects. 1 effect had a medium effect size in the hypothesized direction, the other effect was not significant.	Our search methods were designed to minimize the risk of publication bias by including working papers, dissertations and other gray literature that met our inclusion criteria, and conducing a comprehensive search.
Barrier 4: School-related gender-based violence	None	None	N/A	N/A	None	No studies identified that evaluated programs that addressed SRGBV and measured education outcomes among girls	Our search methods were designed to minimize the risk of publication bias by including working papers, dissertations and other gray literature that met our inclusion criteria, and conducing a comprehensive search.
Barrier 5: Gender insensitive school environment	Grade attainment	Kazianga et al. (2019); Sukontamarn (2005)	Low risk of bias for one study (Sukontamarn 2005); Kazianga et al. (2019) had some concerns	Largely indirect evidence. Kazianga et al evaluated a multi-component program with many elements including construction, daily meals for all, take home rations, textbooks, school supplies, mobilization campaigns to address barriers to girls’ education, adult literacy, mentoring, and training of local officials, teachers, etc. Sukontamarn attributed effects on high percentage of female teachers	Total # study participants: 49003 participants across 2 quasi-experimental papers	Only 2 studies: 1 study (Kazianga) with 1 significant effect (small) in the hypothesized direction; and 1 study (Sukontamarn) with 9 effects, 5 of which were significant in hypothesized direction but all 5 were small effect sizes with CI's close to 0.	Our search methods were designed to minimize the risk of publication bias by including working papers, dissertations and other gray literature that met our inclusion criteria, and conducing a comprehensive search.
	Enrollment in primary school	Bagby et al. (2017); Kazianga et al. (2019); Meller & Litschig (2015); Sukontamarn (2005)	Low risk of bias for two studies: Bagby; Sukontamarn 2005; Some concerns for two studies: Kazianga 2019, Meller & Litschig	Largely indirect evidence. Three studies (Kazianga; Bagby; Meller & Litschig) evaluated multi-component programs with many elements, including construction. Sukontamarn attributed effects on high percentage of female teachers	Total # study participants: 13186 participants across 1 experimental papers; 53004 participants across 3 quasi-experimental papers	4 studies with a total of 13 effects. Each study found at least one significant effect in the expected direction. 8/13 effects were significant in hypothesized direction: Among multi-component including construction: Bagby 2/2 (medium effect sizes); Kazianga 1/1 (small); Meller & Litschig 1/1 (medium). Program with high proportion female teachers: Sukontamarn 4/9 (all small effect sizes with CI's…	Our search methods were designed to minimize the risk of publication bias by including working papers, dissertations and other gray literature that met our inclusion criteria, and conducing a comprehensive search.
	Enrollment in secondary school	Asadullah & Chaudhury (2013)	Some concerns	Indirect evidence. Examines the effect of BRAC schools (which have 97% female teachers from same village and 70% of children are girls) on secondary enrollment at madrasas but don't test the female teacher hypoth explicitly.	Total # study participants: 6507 participants across 1 quasi-experimental papers	1 study with 1 effect significant in hypothesized direction but small effect size with CI bordering 0	Our search methods were designed to minimize the risk of publication bias by including working papers, dissertations and other gray literature that met our inclusion criteria, and conducing a comprehensive search.
	Primary school completion	Meller & Litschig (2015)	Some concerns	Indirect evidence. Multi-component program including construction.	Total # study participants: 4001 participants across 1 quasi-experimental papers	1 study with 1 effect that was not significant	Our search methods were designed to minimize the risk of publication bias by including working papers, dissertations and other gray literature that met our inclusion criteria, and conducing a comprehensive search.
	Absenteeism	Bagby et al. (2017); Morrell et al. (2014); Muralidharan & Sheth (2013)	Low risk of bias for two studies (Bagby; Muralidharan & Sheth); High risk of bias for one study (Morrell)	Largely indirect evidence. One was a multicomponent program including construction (Bagby), another provided teacher training in participatory learner-centered pedagogies (Morrell) and the last (Muralidharan & Sheth) assessed the effects of female teachers	Total # study participants: 13186 participants across 1 experimental papers; 45406 participants across 2 quasi-experimental papers	3 studies: 2/3 studies and 3/4 effects. One measureing 2 effects found 2 sigificant beneficial effect of medium size (Bagby); another found a significant beneficial effect of medium size (Morrell); and the last measured 1 effect but it was not significant (Muralidharan & Sheth)	Our search methods were designed to minimize the risk of publication bias by including working papers, dissertations and other gray literature that met our inclusion criteria, and conducing a comprehensive search.
	Academic Skills (literacy and numeracy)	Aber et al. (2017); Bagby et al. (2017); Eble & Hu (2019); Kazianga et al. (2012); Kazianga et al. (2019); Morrell et al (2014); Muralidharan & Sheth (2013); Sukontamarn (2005)	Low risk of bias for 4 studies (Bagby; Eble & Hu; Muralidharan & Sheth; Sukontamarn (2005)); 2 studies (Aber; Kazianga (one study with two papers - Kazianga et al. (2012); Kazianga et al. (2019)) had some concerns; and one study (Morrell) had high risk of bias	Largely indirect evidence. Two were multicomponent programs including construction (Bagby; Kazianga), two provided teacher training in participatory learner-centered pedagogies (Aber; Morrell) and three (Eble & Hu; Muralidharan & Sheth; Sukontamarn) assessed the effects of female teachers.	Total # study participants: 26216 participants across 3 experimental papers; 112379 participants across 5 quasi-experimental papers	7 studies: 5/7 studies and 19/30 effects. Bagby found 12/14 sig beneficial effects (6 medium and 6 small though 2 of the small effect sizes had CI's bordering 0). Eble & Hu found 2/3 sig effects in hypothesized direction (both large effect sizes, tho one had a wide CI). Kazianga found 1/3 effects sig in hypoth direction (medium size). Morell found 1/1 effects sig in hypoth direction (medium size)…	Our search methods were designed to minimize the risk of publication bias by including working papers, dissertations and other gray literature that met our inclusion criteria, and conducing a comprehensive search.
Barrier 6: Lack of safe spaces and social connections	Grade attainment	Austrian et al. (2020); Ozler et al. (2020)	Ozler et al. (2020) has low risk of bias. Austrian et al. (2020) has some concerns about risk of bias due to the randomization process, deviations in assignment from intended interventions, and missing outcome data.	Indirect evidence of the effects of safe spaces as a platform for delivery of other components. Both studies evaluated interventions using a safe space platform, combined with delivery of a life skills curriculum and providing information on alternative roles for girls (in the Austrian et al. 2020 study).	Total # study participants: 4296 participants across 2 experimental papers	Seven estimates across the two studies (6/7 from Austrian et al. 2020) were consistently small and close to null (both positive and negative).	Our search methods were designed to minimize the risk of publication bias by including working papers, dissertations and other gray literature that met our inclusion criteria, and conducing a comprehensive search.
	Enrollment in primary school	Ashraf et al. (2018); Bandiera et al. (2014); Ozler et al. (2020)	All three studies have low risk of bias.	Direct evidence from Ashraf et al. (2018), who included a safe space "placebo" group in a multi-arm study. Bandiera et al. (2014) and Ozler et al. (2020) provide indirect evidence of safe space interventions as a platform for delivery of other components.	Total # study participants: 9548 participants across 3 experimental papers	Ashraf et al. (2018) finds small significant effects of the intervention, including the "placebo" safe space arm, on school enrollment. Effects from the other two studies are both small and non-significant (one positive, one negative).	Our search methods were designed to minimize the risk of publication bias by including working papers, dissertations and other gray literature that met our inclusion criteria, and conducing a comprehensive search.
	Enrollment in school (primary or secondary)	Stark et al. (2018)	This study had low risk of bias.	Indirect evidence, showing effects of safe space platform for delivery of a broader intervention.	Total # study participants: 919 participants across 1 experimental papers	Small/medium null effect on having ever enrolled in school.	Our search methods were designed to minimize the risk of publication bias by including working papers, dissertations and other gray literature that met our inclusion criteria, and conducing a comprehensive search.
	Re-enrollment in school among dropouts	Bandiera et al. (2014)	This study had low risk of bias.	Indirect evidence, showing effects of safe space platform for delivery of a broader intervention.	Total # study participants: 5966 participants across 1 experimental papers	Medium significant positive effect on re-enrollment in school after dropout.	Our search methods were designed to minimize the risk of publication bias by including working papers, dissertations and other gray literature that met our inclusion criteria, and conducing a comprehensive search.
	Absenteeism	Ashraf et al (2018); Morrell et al. (2014)	Ashraf et al. (2018) has a low risk of bias. Morrell et al. (2014) has a high risk of bias due to high risk due to confounding, and some bias in selection of participants, deviations from intended interventions, and missing data	Direct evidence from Ashraf et al. (2018), who included a safe space "placebo" group in a multi-arm study. Indirect evidence from Morrell et al. (2014), showing effects of safe space platform for delivery of a broader intervention.	Total # study participants: 2366 participants across 1 experimental papers; 1590 participants across 1 quasi-experimental papers	All three estimates (2 from Ashraf et al. 2018, one from Morrell et al. 2014) are small and positive; two are statistically significant and the third is borderline. Estimates from the two study arms in Ashraf et al. (2018) are very similar.	Our search methods were designed to minimize the risk of publication bias by including working papers, dissertations and other gray literature that met our inclusion criteria, and conducing a comprehensive search.
	Academic Skills (literacy and numeracy)	Ashraf et al (2018); Bandiera et al. (2019); Hahn et al. (2016); Lu & Anderson (2013); Mensch et al (2019); Morrell et al (2014)	Nearly all of these studies had low risk of bias. The exception is Morrell et al. (2014), which had a high risk of bias for the reasons described above.	Direct evidence from Ashraf et al. (2018), who included a safe space "placebo" group in a multi-arm study. Indirect evidence from Morrell et al. (2014), Bandiera et al. (2019), Mensch et al. (2019) showing effects of safe space platform for delivery of a broader intervention. Lu & Anderson (2013) investigated female study groups, and Hahn et al. (2016) explored the effects of changing seat assign…	Total # study participants: 15365 participants across 5 experimental papers; 1590 participants across 1 quasi-experimental papers	Ashraf et al. (2018) estimates four effects on skills, all of which are small and null (three positive, one negative). Across the three studies providing indirect evidence of safe space groups as platforms for broader interventions, results are mixed. Bandiera finds eight small effects on literacy and numeracy scores, three significantly positive and one significantly negative, the rest are null,…	Our search methods were designed to minimize the risk of publication bias by including working papers, dissertations and other gray literature that met our inclusion criteria, and conducing a comprehensive search.
	Cognitive Skills	Mensch et al. (2019)	This study had low risk of bias.	Mensch et al. (2019) reported indirect effects of safe space groups as a platform for delivery of life skills education content.	Total # study participants: 1152 participants across 1 experimental papers	The suthors observed a small significant effect on cognitive skills in the e-reader arm, but no effect (nearly 0) in the safe space only arm.	Our search methods were designed to minimize the risk of publication bias by including working papers, dissertations and other gray literature that met our inclusion criteria, and conducing a comprehensive search.
Barrier 7: Lack of teaching materials and supplies	Enrollment in primary school	Bagby et al. (2016); Burde & Linden (2009); Meller & Litschig (2015)	Two had low risk of bias (Bagby; Burde & Linden) and one (Meller & Litschig) had some concerns	Indirect evidence: all studies included in this barrier evaluate multicomponent programs where teaching materials and supplies are not independently assessed, and, in some, materials and supplies comprise a minor element of a much larger program	Total # study participants: 14676 participants across 2 experimental papers; 4001 participants across 1 quasi-experimental papers	3 studies: 3/3 studies and 4/4 effects were significant in the hypothesized direction. All effect sizes were medium.	Our search methods were designed to minimize the risk of publication bias by including working papers, dissertations and other gray literature that met our inclusion criteria, and conducing a comprehensive search.
	Primary school completion	Meller & Litschig (2015)	Some concerns	Indirect evidence: all studies included in this barrier evaluate multicomponent programs where teaching materials and supplies are not independently assessed, and, in some, materials and supplies comprise a minor element of a much larger program	Total # study participants: 4001 participants across 1 quasi-experimental papers	1 study with 1 effect: not signficant	Our search methods were designed to minimize the risk of publication bias by including working papers, dissertations and other gray literature that met our inclusion criteria, and conducing a comprehensive search.
	Absenteeism	Bagby et al. (2016)	Low risk of bias	Indirect evidence: all studies included in this barrier evaluate multicomponent programs where teaching materials and supplies are not independently assessed, and, in some, materials and supplies comprise a minor element of a much larger program	Total # study participants: 13186 participants across 1 experimental papers	1 study with 2 effects: 2/2 effects are signicant in the hypothesized direction (medium effect size)	Our search methods were designed to minimize the risk of publication bias by including working papers, dissertations and other gray literature that met our inclusion criteria, and conducing a comprehensive search.
	Academic Skills (literacy and numeracy)	Bagby et al. (2016); Burde & Linden (2009); Lakshminarayana et al. (2013); Mensch et al. (2019)	Low risk of bias	Indirect evidence: all studies included in this barrier evaluate multicomponent programs where teaching materials and supplies are not independently assessed, and, in some, materials and supplies comprise a minor element of a much larger program	Total # study participants: 20206 participants across 4 experimental papers	4 studies: each study had at least one sig beneficial effect; majority of effects were sig in expected direction (18/26). Bagby: 12/14 effects were sig in hypothesized direction (6 medium and 6 small effect sizes with 2 of the small effects showing CI's bordering 0, and 4 of the effects had wide CI's). Burde & Linden: 1/1 sig effect in hypoth direction (medium size, but a very wide CI). Lakshmina…	Our search methods were designed to minimize the risk of publication bias by including working papers, dissertations and other gray literature that met our inclusion criteria, and conducing a comprehensive search.
	Cognitive Skills	Mensch et al. (2019)	Low risk of bias	Indirect evidence: all studies included in this barrier evaluate multicomponent programs where teaching materials and supplies are not independently assessed, and, in some, materials and supplies comprise a minor element of a much larger program	Total # study participants: 1152 participants across 1 experimental papers	1 study: small effect sig in expected direction	Our search methods were designed to minimize the risk of publication bias by including working papers, dissertations and other gray literature that met our inclusion criteria, and conducing a comprehensive search.
Barrier 8: Insufficient academic support	Grade attainment	Edmonds, Feigenberg & Leight (2016)	This study had low risk of bias.	Indirect evidence from multi-component program including life skills education provided by mentors, with academic support as a component within the larger intervention.	Total # study participants: 2459 participants across 1 experimental papers	Authors report a small positive significant improvement in grade attainment.	Our search methods were designed to minimize the risk of publication bias by including working papers, dissertations and other gray literature that met our inclusion criteria, and conducing a comprehensive search.
	Enrollment in primary school	Cho et al. (2019); Delavallade et al. (2014); Edmonds, Feigenberg & Leight (2018); Hallfors et al. (2011); Meller & Litschig (2015); Okurut (2018)	Cho et al. (2019) has some concerns related to bias in the randomization process, deviations in assignment from intended interventions, and selection of reported results. Meller & Litschig (2015) also had some concerns about risk of bias due to confounding, missing data, and measurement of outcomes. The remaining studies all had low risk of bias.	Indirect evidence from a variety of multicomponent studies. Perhaps the most direct evidence is from Delavallade et al. (2014), which included after-school "games-based" training for girls and boys, in addition to efforts to increase support for girls' education. The other interventions provided a form of academic support as part of a larger multi-component program, some of which included school …	Total # study participants: 10956 participants across 4 experimental papers; 57249 participants across 2 quasi-experimental papers	The authors report (2) medium to large significant negative effects on dropout, as well as two significant (one small, one large with a wide confidence interval) effects on school enrollment/retention. They also report three null (close to 0) effects on retention in school and dropout, one of which is from Delavallade et al. (2014).	Our search methods were designed to minimize the risk of publication bias by including working papers, dissertations and other gray literature that met our inclusion criteria, and conducing a comprehensive search.
	Primary school completion	Meller & Litschig (2015)	As described above, this study had some concerns about risk of bias.	Indirect evidence from a multi-component government program in India that included infrastructure improvement, potentially daycare centers, flexible class times, remedial classes for female students, and other interventions.	Total # study participants: 4001 participants across 1 quasi-experimental papers	The authors report a small positive null effect on primary school completion.	Our search methods were designed to minimize the risk of publication bias by including working papers, dissertations and other gray literature that met our inclusion criteria, and conducing a comprehensive search.
	Absenteeism	Beg et al. (2018); Edmonds, Feigenberg & Leight (2016); Morrell et al. (2014)	Edmonds et al. (2016) and Beg et al. (2018) had low risk of bias. Morrell et al. (2014) has high risk of bias for reasons described above.	Both Edmonds et al. (2016) and Morrell et al. (2014) provided indirect evidence from multi-component program including life skills education provided by mentors, with academic support as a component within the larger intervention. Beg et al. (2018) provided more direct evidence from an intervention in Pakistan that delivered math and science content to students and trained teachers.	Total # study participants: 5458 participants across 2 experimental papers; 1590 participants across 1 quasi-experimental papers	Studies report four small effects, three of which are null (one negative), and one small significant positive effect (from Morrell et al. 2014) of interventions on absenteeism. Results from Beg et al. (2016) were null and close to zero.	Our search methods were designed to minimize the risk of publication bias by including working papers, dissertations and other gray literature that met our inclusion criteria, and conducing a comprehensive search.
	Academic Skills (literacy and numeracy)	Beg et al. (2018); Delavallade et al. (2014); Edmonds, Feigenberg & Leight (2016); Hungi & Ngware (2017); Iritani et al. (2016); Lakshminarayana et al. (2013); Mensch et al (2019); Morrell et al. (2014); Muralidharan, Singh & Ganimian (2016); Okurut (2015); Yang et al. (2013)	Hungi & Ngwari (2017) had high risk of bias due to confounding and missing data. Morrell et al. (2014) also had high risk of bias for the reasons described above. The remaining studies had low risk of bias.	Although each intervention was different, the following studies provided fairly direct evidence of the effects of interventions designed to improve academic skills for girls: Lakshminarayana et al. (2013); Mensch et al (2019); Delavallade et al. (2014); Beg et al. (2018), Muralidharan et al. (2016), and Yang et al. (2013). The remaining studies (Edmonds et al. (2016), Hungi & Ngware (2017), Irita…	Total # study participants: 21995 participants across 8 experimental papers; 55586 participants across 3 quasi-experimental papers	Out of 31 effects on academic skills estimated, results are mixed. Hungi & Ngware (2017) found medium significant positive efects on skills, and Lakshminarayana et al. (2013) found large significant positive effects on skills. Mensch et al. (2019) reported mixed findings (some null, some positive and significant), but did find small positive significant effects of their e-reader arm on literacy s…	Our search methods were designed to minimize the risk of publication bias by including working papers, dissertations and other gray literature that met our inclusion criteria, and conducing a comprehensive search.
	Cognitive Skills	Mensch et al. (2019)	This study had low risk of bias.	The Mensch et al. study, especially Arm 1 focused on e-readers, provided direct evidence of a specific intervention designed to improve girls' academic skills.	Total # study participants: 1152 participants across 1 experimental papers	Mensch et al. (2019) found a small significant positive effect on cognitive skills.	Our search methods were designed to minimize the risk of publication bias by including working papers, dissertations and other gray literature that met our inclusion criteria, and conducing a comprehensive search.
Barrier 9: Inadequate sports programs for girls	Enrollment in primary school	Meller & Litschig (2015)	As described above, this study had some concerns about risk of bias.	This study provides only indirect evidence of interventions that address inadequate health/childcare services as part of a larger multi-component intervention including infrastructure improvement, remedial classes for girls, community engagement activities, among other components.	Total # study participants: 4001 participants across 1 quasi-experimental papers	This study found a medium positive statistically significant effect of the intervention on primary school enrollment.	Our search methods were designed to minimize the risk of publication bias by including working papers, dissertations and other gray literature that met our inclusion criteria, and conducing a comprehensive search.
	Primary school completion	Meller & Litschig (2015)	As described above, this study had some concerns about risk of bias.	This study provides only indirect evidence of interventions that address inadequate health/childcare services as part of a larger multi-component intervention including infrastructure improvement, remedial classes for girls, community engagement activities, among other components.	Total # study participants: 4001 participants across 1 quasi-experimental papers	This study found a small positive nonsignificant effect of the intervention on primary school completion.	Our search methods were designed to minimize the risk of publication bias by including working papers, dissertations and other gray literature that met our inclusion criteria, and conducing a comprehensive search.
Barrier 10: Inadequate health and childcare services	Grade attainment	Meller & Litschig (2015)	As described above, this study had some concerns about risk of bias.	This study provides only indirect evidence of interventions that address inadequate health/childcare services as part of a larger multi-component intervention including infrastructure improvement, remedial classes for girls, community engagement activities, among other components.	Total # study participants: 4001 participants across 1 quasi-experimental papers	This study found a medium positive statistically significant effect of the intervention on primary school enrollment.	Our search methods were designed to minimize the risk of publication bias by including working papers, dissertations and other gray literature that met our inclusion criteria, and conducing a comprehensive search.
	Enrollment in primary school	Meller & Litschig (2015)	As described above, this study had some concerns about risk of bias.	This study provides only indirect evidence of interventions that address inadequate health/childcare services as part of a larger multi-component intervention including infrastructure improvement, remedial classes for girls, community engagement activities, among other components.	Total # study participants: 4001 participants across 1 quasi-experimental papers	This study found a small positive nonsignificant effect of the intervention on primary school completion.	Our search methods were designed to minimize the risk of publication bias by including working papers, dissertations and other gray literature that met our inclusion criteria, and conducing a comprehensive search.
Barrier 11: Inadequate life skills	Grade attainment	Austrian et al. (2020); Buchmann et al. (2016); Duflo, Dupas & Kremer (2014); Edmonds, Feigenberg & Leight (2016); Ozler et al. (2020)	Low risk of bias: 4 studies (Buchman; Duflo 2014; Edmonds; Ozler) Some concerns: 1 study (Austrian)	Direct and indirect evidence. 2 studies (Buchmann et al., 2016; Duflo, Dupas and Kremer, 2014) were designed to assess the effects of their life skills component on education outcomes. 3 others were multi-component and did not tease out effects of life skills component, though the life skills component of the program evaluated by Edmonds was central to the intervention.	Total # study participants: 45104 participants across 5 experimental papers	5 studies: 2/5 studies and 2/13 effects. Both effect sizes were small. One effect was found in Buchman (more direct evidence) and the other in Edmonds (this program had other components though the life skills curricula appeared to be the main element of the program).	Our search methods were designed to minimize the risk of publication bias by including working papers, dissertations and other gray literature that met our inclusion criteria, and conducing a comprehensive search.
	Enrollment in primary school	Ashraf et al (2018); Bandiera et al. (2014); Duflo, Dupas & Kremer (2014); Edmonds, Feigenberg & Leight (2016); Meller & Litschig (2015); Ozler et al (2020)	Low risk of bias: 5 studies (Ashraf; Bandiera 2014; Duflo 2014; Edmonds; Ozler). Some concerns: 1 study (Meller & Litschig)	Largely indirect evidence. Most were multi-component and did not tease out effects of life skills component. While Edmonds did not tease out effects of life skills component, the life skills component of the program was central to the intervention. 2 studies (Ashraf et al 2018; Duflo, Dupas and Kremer, 2014) were designed to assess the effects of their life skills component on education outcomes	Total # study participants: 31296 participants across 5 experimental papers; 4001 participants across 1 quasi-experimental papers	6 studies: 3/6 studies and 4/10 effects. Two significant effects (one small and one medium) in the hypothesized direction in Ashraf. One medium effect in Meller & Litschig. One medium effect in Edmonds, though the CI was wide and bordered 0.	Our search methods were designed to minimize the risk of publication bias by including working papers, dissertations and other gray literature that met our inclusion criteria, and conducing a comprehensive search.
	Enrollment in school (primary or secondary)	Buchmann et al. (2016); Stark et al. (2018)	Low risk of bias (both studies)	Direct and indirect evidence. Buchmann was designed to assess the effects of their life skills component on education outcomes; Stark was a multi-component program that did not tease out the effects of the life skills component	Total # study participants: 19979 participants across 2 experimental papers	2 studies: 1/2 studies and 1/2 effects. The one significant effect in the hypothesized direction was small, and the CI bordered 0.	Our search methods were designed to minimize the risk of publication bias by including working papers, dissertations and other gray literature that met our inclusion criteria, and conducing a comprehensive search.
	Primary school completion	Meller & Litschig (2015)	Some risk of bias	Indirect evidence. Multi-component program that did not tease out the effects of the life skills component.	Total # study participants: 4001 participants across 1 quasi-experimental papers	1 study with 1 effect: not signficant	Our search methods were designed to minimize the risk of publication bias by including working papers, dissertations and other gray literature that met our inclusion criteria, and conducing a comprehensive search.
	Secondary school completion	Carney et al. (2019)	Low risk of bias	Indirect evidence. Multi-component program that did not tease out the effects of the life skills component.	Total # study participants: 1597 participants across 1 experimental papers	1 study with 1 effect: beneficial effect with medium effect size though wide confidence interval	Our search methods were designed to minimize the risk of publication bias by including working papers, dissertations and other gray literature that met our inclusion criteria, and conducing a comprehensive search.
	Re-enrollment in school among dropouts	Bandiera et al. (2014)	Low risk of bias	Indirect evidence. Multi-component program that did not tease out the effects of the life skills component.	Total # study participants: 5966 participants across 1 experimental papers	1 study with 1 effect: beneficial effect with medium effect size though wide confidence interval	Our search methods were designed to minimize the risk of publication bias by including working papers, dissertations and other gray literature that met our inclusion criteria, and conducing a comprehensive search.
	Absenteeism	Ashraf et al (2018); Edmonds, Feigenberg & Leight (2016); Morrell et al. (2014)	Low risk of bias: 2 studies (Ashraf; Edmonds); High risk of bias: 1 study (Morrell)	Largely indirect evidence. Most were multi-component and did not tease out effects of life skills component. While Edmonds did not tease out effects of life skills component, the life skills component of the program was central to the intervention. Only 1 study (Ashraf et al 2018) was designed to assess the effects of their life skills component on education outcomes	Total # study participants: 4825 participants across 2 experimental papers; 1590 participants across 1 quasi-experimental papers	3 studies: 1/3 studies and 1/4 effect sizes (medium effect, Morrell)	Our search methods were designed to minimize the risk of publication bias by including working papers, dissertations and other gray literature that met our inclusion criteria, and conducing a comprehensive search.
	Academic Skills (literacy and numeracy)	Ashraf et al. (2018); Bandiera et al. (2019); Edmonds, Feigenberg & Leight (2016); Hungi & Ngware (2017); Johnston & Ksoll (2017); Mensch et al (2019); Morrell et al. (2014)	Low risk of bias: 3 studies (Ashraf; Bandiera 2019; Edmonds; Johnston & Ksoll; Mensch). High risk of bias: 2 studies (Hungi & Ngware; Morrell)	Largely indirect evidence. Most were multi-component and did not tease out effects of life skills component. While Edmonds did not tease out effects of life skills component, the life skills component of the program was central to the intervention. Only 2 studies (Ashraf et al 2018; Mensch et al 2019) were designed to assess the effects of their life skills component on education outcomes	Total # study participants: 16251 participants across 5 experimental papers; 2338 participants across 2 quasi-experimental papers	7 studies: 4/7 studies (Bandiera 2019; Hungi & Ngware; Mensch; Morrell) and 8/34 effects. 7 effect sizes were medium, and 1 was small and had a CI bordering 0. 22 effects were not significant. 4 effects were significant but not in the hypothesized direction though 3/4 had a CI bordering 0.	Our search methods were designed to minimize the risk of publication bias by including working papers, dissertations and other gray literature that met our inclusion criteria, and conducing a comprehensive search.
	Cognitive Skills	Mensch et al. (2019)	Low risk of bias	Direct evidence. Study isolated effects of life skills component on education outcomes	Total # study participants: 1152 participants across 1 experimental papers	1 study with 2 effects. One effect was significant in the hypothesized direction with a medium effect size. The other was not significant.	Our search methods were designed to minimize the risk of publication bias by including working papers, dissertations and other gray literature that met our inclusion criteria, and conducing a comprehensive search.
Barrier 12: Inadequate menstrual hygiene management	Enrollment in primary school	Hallfors et al. (2011)	Both studies reporting enrollment (in primary school) had a low risk of bias.	One study (Phillips-Howard et al. 2016) directly tested the effects of receiving a menstrual cup or sanitary pad on primary school enrollment. The second study, however, tested a multi-component intervention including school fees, uniforms, and other activities.	Total # study participants: 335 participants across 1 experimental papers	The Hallfours et al. (2011) study found a significant and fairly large increase in primary school enrollment, while the Phillips-Howard et al. (2016) study found a significant increase in school dropout after conversion of the effect size (this is inconsistent with the authors' reports based on their original effect estimate, which they reported as null). With only two included studies, these res…	Our search methods were designed to minimize the risk of publication bias by including working papers, dissertations and other gray literature that met our inclusion criteria, and conducing a comprehensive search.
	Absenteeism	Benshaul-Tolenen et al. (2019); Oster & Thornton (2009); Wilson et al. (2012)	Two of the three studies had low risk of bias. The third study (Wilson et al. 2012) had high risk of bias due to issues with the randomization process.	All three studies looked directly at MHM interventions, but the approaches varied. Benshaul-Tolenen et al. (2019) tested both sanitary pad and menstrual cup distribution in different arms; Oster & Thornton (2009) tested menstrual cup distribution; Wilson et al. (2012) tested an intervention that provided training on making reusable sanitary pads.	Total # study participants: 1144 participants across 3 experimental papers	The four estimates from these three studies where fairly close in magnitude, although two found significant negative effects on absenteeism, and two were null. The confidence intervals for the two significant effects bordered 0.	Our search methods were designed to minimize the risk of publication bias by including working papers, dissertations and other gray literature that met our inclusion criteria, and conducing a comprehensive search.
	Academic Skills (literacy and numeracy)	Iritani et al. (2016); Oster & Thornton (2009)	Both studies reporting academic skills had a low risk of bias.	As noted, Oster & Thornton (2009) tested menstrual cup distribution. Iritani et al. (2016), using data from the same study as Hallfors et al. (2011), tested a multi-component intervention including school fees, uniforms, and other activities.	Total # study participants: 533 participants across 2 experimental papers	With the exception of Iritani et al. (2016) estimated effects on O-level exam scores, which were significantly positive, the remaining estimates were null and inconsistent.	Our search methods were designed to minimize the risk of publication bias by including working papers, dissertations and other gray literature that met our inclusion criteria, and conducing a comprehensive search.
Barrier 13: Lack of water and sanitation	Grade attainment	Kazianga et al (2019)	The Kazianga et al. (2019) study had some concerns about risk of bias due to missing data.	Kazianga et al. (2019) provides indirect evidence of the effects of a WASH intervention as part of a larger multicomponent intervention.	Total # study participants: 17970 participants across 1 quasi-experimental papers	This study reported a small positive significant effect of the intervention on grade attainment.	Our search methods were designed to minimize the risk of publication bias by including working papers, dissertations and other gray literature that met our inclusion criteria, and conducing a comprehensive search.
	Enrollment in primary school	Adukia (2016); Bagby et al (2017); Garn et al (2013); Hallfors et al. (2011); Kazianga et al. (2019); Meller & Litschig (2015)	Adukia (2016) had some concerns about risk of bias due to lack of information about the methods used. Garn et al. (2013) had some concerns about risk of bias due to missing outcome data and measurement of outcomes. Kazianga et al. (2019) had some concerns about risk of bias due to missing data. As noted above, Meller & Litschig (2015) also had some concerns about risk of bias. The remaining two s…	Two of these studies (Adukia 2016; Garn et al. 2013) provide direct evidence of the effects of WASH interventions on primary school enrollment. The other studies (Bagby et al. 2017, Hallfors et al. 2011; Kazianga et al. 2019; Meller & Litschig 2015) provide indirect evidence of the effects of WASH interventions as part of larger multi-component interventions.	Total # study participants: 39767 participants across 3 quasi-experimental papers; 19557 participants across 3 experimental papers	Adukia (2016) reported a total of 14 estimated effects on dropout and enrollment, all of which were in the expected direction (negative for dropout, positive for enrollment), and most of which were small and statistically significant. Garn et al. (2013) reported large positive statistically significant effects of their intervention on school enrollment, particularly in schools with limited access…	Our search methods were designed to minimize the risk of publication bias by including working papers, dissertations and other gray literature that met our inclusion criteria, and conducing a comprehensive search.
	Primary school completion	Meller & Litschig (2015)	As described above, this study had some concerns about risk of bias.	This study provides only indirect evidence of interventions that address inadequate sports programs as part of a larger multi-component intervention including infrastructure improvement, remedial classes for girls, community engagement activities, among other components.	Total # study participants: 4001 participants across 1 quasi-experimental papers	This study found small positive nonsignificant effects of the intervention on primary school completion.	Our search methods were designed to minimize the risk of publication bias by including working papers, dissertations and other gray literature that met our inclusion criteria, and conducing a comprehensive search.
	Absenteeism	Bagby et al. (2017); Caruso et al (2014); Freeman et al (2012)	As noted above, Freeman et al. (2012), linked with the same study as Garn et al. (2013), had some concerns about risk of bias due to missing outcome data and measurement of outcomes. The other two studies have low risk of bias.	Two studies (Caruso et al. 2014; Freeman et al. 2012) provide direct evidence of the effects of WASH interventions on absenteeism; the third study (Bagby et al. 2017) provides only indirect evidence of WASH as part of a larger multicomponent intervention.	Total # study participants: 36786 participants across 3 experimental papers	Bagby et al. (2017) found a small significant positive effect on school attendance, while Caruso et al. (2014) and Freeman et al. (2012) found largely null effects (close to 0, and small/medium effects).	Our search methods were designed to minimize the risk of publication bias by including working papers, dissertations and other gray literature that met our inclusion criteria, and conducing a comprehensive search.
	Academic Skills (literacy and numeracy)	Adukia (2016); Bagby et al. (2017); Iritani et al. (2016); Kazianga et al. (2012); Kazianga et al. (2019)	For reasons described above, several included studies (Adukia 2016, Kazianga et al. 2012, Kazianga et al. 2019) had some concerns about risk of bias. The other two studies (Bagby et al. 2017 and Iritani et al. 2016) had low risk of bias.	Adukia (2016) provides direct evidence of the effects of a WASH intervention on academic skills. The other studies included provide only indirect evidence of the effects of WASH as part of a larger multi-component intervention.	Total # study participants: 53736 participants across 3 quasi-experimental papers; 13521 participants across 2 experimental papers	Adukia (2016) found no effects (nearly 0) on academic skills. Of the remaining studies, 19 effects were estimated, 7 of which were small, positive and signifiant, and an additional 7 of which were medium or large, positive and significant. The remaining 5 effects were null and small/medium and positive.	Our search methods were designed to minimize the risk of publication bias by including working papers, dissertations and other gray literature that met our inclusion criteria, and conducing a comprehensive search.
Barrier 14: Lack of access to school	Grade attainment	Aguero & Bharadwaj (2014); Akresh, Halim & Kleemans (2018); Chicoine (2016); De Neve & Subramanian (2017); Grepin & Bharadwaj (2015); Kazianga et al (2019); Osili & Long (2004); Sukontamarn (2005; Tuquame & Tirivayi (2015)	As noted, Kazianga et al. (2019) has some concerns about risk of bias. Tequame & Tirivayi (2015) also had some concerns about risk of bias due to missing data and lack of information on methods-specific criteria. The remaining studies had low risk of bias.	All studies provide indirect evidence of multicomponent programs with a substantial, but not exclusive, focus on improving school access, largely through school construction. Two of the included studies evaluated multi-component NGO programs that included school construction alongside numerous other interventions (Kazianga et al., 2019; Sukontamarn, 2005). The remaining seven papers (Chicoine 201…	Total # study participants: 243212 participants across 9 quasi-experimental papers	Nearly all of the estimates from these studies indicated a small or medium, positive and statistically significant effect on grade attainment. The exception was a few of the nine estimates from Sukontamarn (2005), which were null and either close to 0 or very small.	Our search methods were designed to minimize the risk of publication bias by including working papers, dissertations and other gray literature that met our inclusion criteria, and conducing a comprehensive search.
	Years of schooling	Erten & Keskin (2018); Yamauchi & Liu (2011)	We have some concerns about risk of bias for the Erten & Keskin (2018) study due to missing data and methods-specific criteria. We also have some concerns about the Yamauchi & Liu (2011) study due to methods-specific criteria.	Both studies provide indirect evidence of multicomponent government programs with a substantial, but not exclusive, focus on expanding access to school.	Total # study participants: 5529 participants across 2 quasi-experimental papers	Both studies found a small to medium positive and statistically significant effect of these interventions on years of schooling.	Our search methods were designed to minimize the risk of publication bias by including working papers, dissertations and other gray literature that met our inclusion criteria, and conducing a comprehensive search.
	Enrollment in primary school	Bagby et al. (2017); Burde & Linden (2009); Datta Gupta, Dubey & Simonsen (2018); Jacoby & Mansuri (2011); Kazianga et al. (2019); Meller & Litschig (2015); Sukontamarn (2005)	We have some concerns about the Datta et al. (2018) study due to selection of participants into the study, missing data and selection of reported results. We also have some concerns about the Jacoby & Mansuri (2011) study due to confounding, selection of participants into the study, and missing data. As noted above, we have some concerns about risk of bias in the Kazianga et al. (2019) and Meller…	Several studies provided somewhat direct evidence of the effects of interventions aiming to expand access to school on enrollment. Burde & Linden (2009) provides more direct evidence of the effects of construction community schools in Afghanistan. While Bagby et al. (2017) reported on a multicomponent program, they were able to look specifically at an add-on component focused on school constructi…	Total # study participants: 14676 participants across 2 experimental papers; 319192 participants across 5 quasi-experimental papers	Similar to grade attainment, most of the estimates indicates a small or medium positive and statistically significant effect of the intervention on primary school enrollment; the exception was several of the estimates from Sukontamarn (2005), which were null and/or close to zero.	Our search methods were designed to minimize the risk of publication bias by including working papers, dissertations and other gray literature that met our inclusion criteria, and conducing a comprehensive search.
	Enrollment in secondary school	Aguero & Bharadwaj (2014); Andalon (2014); Asadullah & Chaudhury (2013); Chatterjee (2017); Grepin & Bharadwaj (2015); Muralidharan & Prakesh (2013); Tequame & Tiriyavi (2015)	We have some concerns about risk of bias in the Asadullah & Chaudhury (2013) study due to confounding, missing data, and methods-specific criteria. As noted above, we also have some concerns about the risk of bias in the Tequame & Tirivayi (2015) study. The remaining studies have low risk of bias.	Muralidharan & Prakesh (2013) provided direct evidence of a specific intervention (bicycle distribution) aimed at improving access to school. Chatterjee (2017) attempted to isolate one component of a larger intervtention in India to understand the effects of school construction. All remaining studies provide indirect evidence of multicomponent programs with a substantial, but not exclusive, focus…	Total # study participants: 179700 participants across 7 quasi-experimental papers	Similar to primary school enrollment, most of the estimates indicate a small or medium positive and statistically significant effect of the intervention on secondary school enrollment; the exception was the estimate from Aguero & Bharadwaj (2014), which was small and positive but null.	Our search methods were designed to minimize the risk of publication bias by including working papers, dissertations and other gray literature that met our inclusion criteria, and conducing a comprehensive search.
	Grade repetition	Yamauchi & Liu (2011)	As noted, we have some concerns about risk of bias in the Yamauchi & Liu (2011) study.	This study provide indirect evidence of a multicomponent government programs with a substantial, but not exclusive, focus on expanding access to school.	Total # study participants: 3451 participants across 1 quasi-experimental papers	This study found a small negative and signfiicant effect of the intervention on grade repetition.	Our search methods were designed to minimize the risk of publication bias by including working papers, dissertations and other gray literature that met our inclusion criteria, and conducing a comprehensive search.
	Primary school completion	Akresh, Halim & Kleemans (2018); Chin (2005); Erten & Keskin (2018); Gunes (2016); Meller & Litschig (2015)	As noted above, we have some concerns about risk of bias in the Erten & Keskin (2018) and Meller & Litschig (2015) studies. We also have some concerns about risk of bias in the Chin (2005) study due to confounding, missing data, and methods-specific criteria. The remaining studies (Gunes 2016, Akresh, Halim & Kleemans 2018) have low risk of bias.	All studies provide indirect evidence of multicomponent programs with a substantial, but not exclusive, focus on improving school access, largely through school construction.	Total # study participants: 494037 participants across 5 quasi-experimental papers	Four out of five estimates weere small and positive; three of those were statistically significant. The fifth estimate was small, negative and null.	Our search methods were designed to minimize the risk of publication bias by including working papers, dissertations and other gray literature that met our inclusion criteria, and conducing a comprehensive search.
	Secondary school completion	Akresh, Halim & Kleemans (2018); Erten & Keskin (2018)	As noted above, we have some concerns about risk of bias in the Erten & Keskin (2018) study, and low risk of bias in the Akresh, Halim & Kleemans 2018) study.	Both studies provide indirect evidence of multicomponent government programs with a substantial, but not exclusive, focus on expanding access to school.	Total # study participants: 145868 participants across 2 quasi-experimental papers	All four estimates were positive; two were medium and significant, the other two were small and null.	Our search methods were designed to minimize the risk of publication bias by including working papers, dissertations and other gray literature that met our inclusion criteria, and conducing a comprehensive search.
	Absenteeism	Bagby et al. (2017)	This study had low risk of bias.	While Bagby et al. (2017) reported on a multicomponent program, they were able to look specifically at an add-on component focused on school construction, providing more direct evidence.	Total # study participants: 13186 participants across 1 experimental papers	This study found a medium positive and significant effect of the intervention on school attendance.	Our search methods were designed to minimize the risk of publication bias by including working papers, dissertations and other gray literature that met our inclusion criteria, and conducing a comprehensive search.
	Academic Skills (literacy and numeracy)	Akresh, Halim & Kleemans (2018); Bagby et al. (2017); Burde & Linden (2009); Chatterjee (2017); Johnston & Ksoll (2017); Kazianga et al. (2012); Kazianga et al. (2019); Muralidharan & Prakesh (2013); Sukontamarn (2005)	As noted, we have some concerns about risk of bias in the Kazianga (2012; 2019) studies. The remaining studies have low risk of bias.	Four studies provide fairly direct evidence of the effects of specific interventions addressing access to school on academic skills. Muralidharan & Prakesh (2013) provided direct evidence of a bicycle distribution, while Johnston and Ksoll (2017) report on the results of a remote instruction intervention in rural Ghanaian primary schools. Burde & Linden (2009) provide direct evidence of the effec…	Total # study participants: 331954 participants across 6 quasi-experimental papers; 20161 participants across 3 experimental papers	The results on the effects of these interventions on skills were mixed. Focusing on the studies that measured these interventions directly, results varied widely. Muralidharan & Prakesh (2013) reported no effects (close to 0) on learning. Johnston & Ksoll (2017) reported small positive effects that were also null. Burde & Linden (2009) reported a large positive effect on a composite literacy and …	Our search methods were designed to minimize the risk of publication bias by including working papers, dissertations and other gray literature that met our inclusion criteria, and conducing a comprehensive search.
Barrier 15: Poor policy/legal environment	Grade attainment	Aguero & Bharadwaj (2014); Argaw (2013); Chicoine (2016); De neve & Subramanian (2017); Grepin & Bharadwaj (2015); Tequame & Titvayi (2015)	Tequame & Tirivayi (2015) also had some concerns about risk of bias due to missing data and lack of information on methods-specific criteria. The remaining studies have low risk of bias.	All policies included in this category were multi-component, with components aimed at improving access to school such as school construction. Three studies (Chicoine 2016; Tequame & Trivayi 2015; Argaw 2013) reported on an education policy in Ethiopia that included school construction as well as deregulation of private provision of education. The remaining three studies examined a policy change i…	Total # study participants: 42869 participants across 6 quasi-experimental papers	All estimates were positive and statistically significant, most were medium with one small effect.	Our search methods were designed to minimize the risk of publication bias by including working papers, dissertations and other gray literature that met our inclusion criteria, and conducing a comprehensive search.
	Years of schooling	Erten & Keskin (2018)	As noted above, we have some concerns about risk of bias in the Erten & Keskin (2018) study.	This study (Erten & Keskin) reported on a multi-component government policy including compulsory schooling, school restoration, training teachers and other components.	Total # study participants: 2078 participants across 1 quasi-experimental papers	This study reported a signficant medium positive effect on years of schooling (Erten & Kaskin 2018).	Our search methods were designed to minimize the risk of publication bias by including working papers, dissertations and other gray literature that met our inclusion criteria, and conducing a comprehensive search.
	Enrollment in primary school	Barrera-Osorio et al. (2017); Okurut (2016)	Both studies have low risk of bias.	Okurut (2016) investigated the effects of automatic promotion policies in Uganda, part of a broader education strategy, thus providing only indirect evidence. Barrera-Osorio et al. (2017) examined the effects of a gender-differentiated subsidy program to schools in Pakistan, providing direct evidence of a specific policy.	Total # study participants: 17721 participants across 1 experimental papers; 53248 participants across 1 quasi-experimental papers	All three estimates were small and null. One was positive while two were close to zero.	Our search methods were designed to minimize the risk of publication bias by including working papers, dissertations and other gray literature that met our inclusion criteria, and conducing a comprehensive search.
	Enrollment in secondary school	Aguero & Bharadwaj (2014); Andalon (2014); Grepn & Bharadwaj (2014); Tequame & Tirivayi (2015)	Tequame & Tirivayi (2015) also had some concerns about risk of bias due to missing data and lack of information on methods-specific criteria. The remaining studies have low risk of bias.	All policies included in this category were multi-component, with components aimed at improving access to school such as school construction.	Total # study participants: 52002 participants across 4 quasi-experimental papers	All studies reported small to medium positive effects, most of which were statistically significant.	Our search methods were designed to minimize the risk of publication bias by including working papers, dissertations and other gray literature that met our inclusion criteria, and conducing a comprehensive search.
	Primary school completion	Erten & Keskin (2018); Gunes (2016)	As noted above, we have some concerns about risk of bias in the Erten & Keskin (2018) study, and low risk of bias in the Gunes (2016) study.	Both studies reported on a multi-component government policy in Turkey including compulsory schooling, school restoration, training teachersm and other components.	Total # study participants: 6615 participants across 2 quasi-experimental papers	One study reported a small positive significant effect (Gunes 2016) while the other reported a small negative null effect.	Our search methods were designed to minimize the risk of publication bias by including working papers, dissertations and other gray literature that met our inclusion criteria, and conducing a comprehensive search.
	Secondary school completion	Erten & Keskin (2018)	As noted above, we have some concerns about risk of bias in the Erten & Keskin (2018) study.	One study (Erten & Keskin) reported on a multi-component government policy including compulsory schooling, school restoration, training teachersm and other components.	Total # study participants: 2078 participants across 1 quasi-experimental papers	Both effects were medium, positive and statistically significant.	Our search methods were designed to minimize the risk of publication bias by including working papers, dissertations and other gray literature that met our inclusion criteria, and conducing a comprehensive search.
	Academic Skills (literacy and numeracy)	Okurut (2015)	This study had low risk of bias.	Okurut (2016) investigated the effects of automatic promotion policies in Uganda, part of a broader education strategy, thus providing only indirect evidence.	Total # study participants: 53248 participants across 1 quasi-experimental papers	All effects were medium, positive and statistically significant, although some had fairly wide confidence intervals.	Our search methods were designed to minimize the risk of publication bias by including working papers, dissertations and other gray literature that met our inclusion criteria, and conducing a comprehensive search.
Barrier 16: Inability to afford tuition and fees	Grade attainment	Aguero & Bharadwaj (2014); Chicoine (2016); De Neve & Subramanian (2017); Duflo, Dupas & Kremer (2019); Grant (2015); Grepin & Bharadwaj (2015); Keats (2018); Makate (2016); Osili & Long (2004)	Low risk of bias (all 9 studies)	Mostly indirect evidence. 6 studies were multi-component (Aguero & Bharadwaj; Chicoine; De Neve & Subramanian; Grant; Grepin & Bharadwaj; Osili & Long). 3 studies focused on single component interventions directly addressing this barrier (Duflo 2019; Keats; Makate)	Total # study participants: 80252 participants across 8 quasi-experimental papers; 2064 participants across 1 experimental papers	9 studies with 9 measured effects. All 9 studies found 1 significant benficial effect in the hypothesized direction. 4 effect sizes were small, 4 were medium, and 1 was large. One of the small effect sizes had a CI that bordered 0. Among studies with direct evidence, 3/3 found at least one sig beneficial effect.	Our search methods were designed to minimize the risk of publication bias by including working papers, dissertations and other gray literature that met our inclusion criteria, and conducing a comprehensive search.
	Enrollment in primary school	Adelman, Holland & Heidelk (2017); Barrera-Osorio et al. (2017); Cho et al (2019); Grogan (2009); Hallfors et al. (2011); Hermida (2014); Makate (2016)	Low risk of bias: 6 studies (Adelman; Barrera-Osorio; Grogan; Hallfors; Hermida; Makate). Some concerns: 1 study (Cho).	Mostly direct evidence: 2 studies were multi-component (Cho; Hallfors). 5 studies were single component interventions directly addressing this barrier (Adelman; Barrera-Osorio; Grogan; Hermida; Makate).	Total # study participants: 19245 participants across 4 experimental papers; 25431 participants across 3 quasi-experimental papers	7 studies with 10 measured effects. 5/7 studies found at least 1 significant effect in hypothesized direction (Adelman; Cho; Grogan; Hallfors; Makate). 5/10 effects were significant in hypothesized direction. 3 effects were large though one of these had a very wide CI; 2 effects were small with CI's bordering 0. The other effects were not significant. Among studies with direct evidence, 3 of 5 fo…	Our search methods were designed to minimize the risk of publication bias by including working papers, dissertations and other gray literature that met our inclusion criteria, and conducing a comprehensive search.
	Enrollment in secondary school	Aguero & Bharadwaj (2014); Duflo, Dupas & Kremer (2019); Grepin & Bharadwaj (2015)	Low risk of bias (all 3 studies)	Direct and indirect evidence. 2 studies were multi-component (Aguero & Bharadwaj; Grepin & Bharadwaj). 1 study focused on single component interventions directly addressing this barrier (Duflo 2019).	Total # study participants: 13798 participants across 2 quasi-experimental papers; 2064 participants across 1 experimental papers	3 studies with 3 measured effects. 2/3 studies found at least 1 significant effect (Duflo 2019; Grepin & Bharadwaj). One effect was large, and one was medium. The other was not significant. The one study that measured direct effects found a sig beneficial effect.	Our search methods were designed to minimize the risk of publication bias by including working papers, dissertations and other gray literature that met our inclusion criteria, and conducing a comprehensive search.
	Enrollment in school (primary or secondary)	Chyi & Zhou (2010	Some concerns	Indirect evidence (multi-component program)	Total # study participants: 2622 participants across 1 quasi-experimental papers	1 study with 2 effects. 2/2 small, significant beneficial effects	Our search methods were designed to minimize the risk of publication bias by including working papers, dissertations and other gray literature that met our inclusion criteria, and conducing a comprehensive search.
	Primary school completion	Gunes (2016); Keats (2018)	Low risk of bias (both studies)	Direct and indirect evidence. Gunes evaluated a multi-component program. Keats evaluated a single-component program (free primary education).	Total # study participants: 17503 participants across 2 quasi-experimental papers	2 studies with 1 effect each. 2/2 studies/ effects were significant in hypothesized direction. Both were small effects and one (Keats) had a CI that bordered 0. The study that provided direct evidence found a small, significant beneficial effect (CI bordering 0)	Our search methods were designed to minimize the risk of publication bias by including working papers, dissertations and other gray literature that met our inclusion criteria, and conducing a comprehensive search.
	Secondary school completion	Duflo, Dupas & Kremer (2019); Keats (2018)	Low risk of bias (both studies)	Direct evidence. Both studies evaluated programs directly addressing this barrier.	Total # study participants: 2064 participants across 1 experimental papers; 12966 participants across 1 quasi-experimental papers	2 studies with 1 effect each. Both studies were direct. 1 large significant effect in the hypothesized direction (Duflo 2019); the other effect/study did not find a significant effect.	Our search methods were designed to minimize the risk of publication bias by including working papers, dissertations and other gray literature that met our inclusion criteria, and conducing a comprehensive search.
	Academic Skills (literacy and numeracy)	Blimpo, Gajigo & Pugatch (2016); Duflo, Dupas & Kremer (2019); Hungi & Nware (2017); Iritani et al (2016); Keats (2018); Lucas & Mbiti (2010)	Low risk of bias: 3 studies (Duflo 2019; Iritani; Keats). Some concerns: 1 study (Blimpo). High risk of bias: 2 studies (Hungi & Nware; Lucas & Mbiti)	Direct and indirect evidence. 2 studies were multi-component (Hungi & Nware; Iritani). 4 studies were single-component (Blimpo; Duflo 2019; Keats; Lucas & Mbiti).	Total # study participants: 16854 participants across 4 quasi-experimental papers; 2399 participants across 2 experimental papers	6 studies with 9 measured effects. 4/6 studies found at least one significant effect in hypothesized direction. 6/9 effects were significant in hypothesized direction. 5 medium (Blimpo; Duflo 2019; Hungi & Nware) and 1 small with CI bordering 0 (Keats). Of the 4 studies providing direct evidence 3 found at least one significant effect in the hypothesized direction.	Our search methods were designed to minimize the risk of publication bias by including working papers, dissertations and other gray literature that met our inclusion criteria, and conducing a comprehensive search.
	Cognitive Skills	Duflo, Dupas & Kremer (2019)	Low risk of bias	Direct evidence	Total # study participants: 2064 participants across 1 experimental papers	1 study with 3 measured effects. None were signficant. This study provided direct evidence.	Our search methods were designed to minimize the risk of publication bias by including working papers, dissertations and other gray literature that met our inclusion criteria, and conducing a comprehensive search.
Barrier 17: Inability to afford school materials	Grade attainment	Duflo, Dupas & Kremer (2014); Kazianga et al. (2019)	Low risk of bias: 1 study (Duflo 2014). Some concerns: 1 study (Kazianga 2019)	Direct and indirect evidence. Duflo 2014 assessed a single component intervention. Kazianga 2019 evaluated a multi-component intervention including school construction.	Total # study participants: 19289 participants across 1 experimental papers; 17970 participants across 1 quasi-experimental papers	2 studies with 3 measured effects. All 3 effects were significant in the hypothesized direction. All were small and the 2 in the Duflo 2014 study (which provided direct evidence) had Cis that bordered 0.	Our search methods were designed to minimize the risk of publication bias by including working papers, dissertations and other gray literature that met our inclusion criteria, and conducing a comprehensive search.
	Years of schooling	Yamauchi & Liu (2011)	Some concerns	Indirect evidence. Yamauchi & Liu evaluated a multi-component intervention that included school construction.	Total # study participants: 3451 participants across 1 quasi-experimental papers	1 study with 1 effect: small effect size with CI bordering 0.	Our search methods were designed to minimize the risk of publication bias by including working papers, dissertations and other gray literature that met our inclusion criteria, and conducing a comprehensive search.
	Enrollment in primary school	Ashraf et al (2018); Bagby et al (2017); Burde & Linden (2009); Cho et al. (2019); Datta Gupta, Dubey & Simonsen (2018); Duflo, Dupas & Kremer (2014); Hallfors et al. (2011); Hidalgo et al. (2010); Kazianga et al. (2019)	Low risk of bias: 6 studies (Ashraf; Bagby; Burde & Linden; Duflo 2014; Hallfors; Hidalgo). Some concerns: 3 studies (Cho; Datta Gupta; Kazianga 2019)	Largely indirect evidence. Only 2 of the 9 studies were single component programs (Duflo 2014; Hidalgo). The remaining 7 were multi-component programs that did not assess the independent effects of components addressing inability to afford school materials.	Total # study participants: 43654 participants across 7 experimental papers; 279459 participants across 2 quasi-experimental papers	9 studies with 12 measured effects. 8/9 studies found at least one significant beneficial effect (all except Hidalgo). 10/12 effects were significant in the hypothesized direction: 5 small (3 of which had Cis bordering 0); 4 were medium (one of which had a wide CI); 1 effect was large. The other 2 effects were not significant. Of the studies providing direct evidence, 1/2 found a small significan…	Our search methods were designed to minimize the risk of publication bias by including working papers, dissertations and other gray literature that met our inclusion criteria, and conducing a comprehensive search.
	Enrollment in secondary school	Giordono & Pugatch (2017)	Some concerns	Direct evidence	Total # study participants: 748 participants across 1 quasi-experimental papers	1 study with 3 measured effects. 2/3 effects were significant in the hypothesized direction; medium effect sizes.	Our search methods were designed to minimize the risk of publication bias by including working papers, dissertations and other gray literature that met our inclusion criteria, and conducing a comprehensive search.
	Enrollment in school (primary or secondary)	Chyi & Zhou (2010	Some concerns	Indirect evidence. Chyi & Zhou evaluated a multi-component program that did not tease out the effects of the component that addressed this barrier.	Total # study participants: 2622 participants across 1 quasi-experimental papers	1 study with 1 measured effect that was significant in the hypothesized direction (small effect size)	Our search methods were designed to minimize the risk of publication bias by including working papers, dissertations and other gray literature that met our inclusion criteria, and conducing a comprehensive search.
	Grade repetition	Yamauchi & Liu (2011)	Some concerns	Indirect evidence. Yamauchi & Liu evaluated a multi-component program that did not tease out the effects of the component that addressed this barrier.	Total # study participants: 3451 participants across 1 quasi-experimental papers	1 study with 1 measured effect that was significant in the hypothesized direction (small effect size)	Our search methods were designed to minimize the risk of publication bias by including working papers, dissertations and other gray literature that met our inclusion criteria, and conducing a comprehensive search.
	Absenteeism	Ashraf et al (2018); Bagby et al. (2017); Evan & Ngatia (2018); Hidalgo et al. (2010)	Low risk of bias	Direct and indirect evidence. Two were single component (Evans & Ngatia; Hidalgo). Two were multi-component programs that did not assess the independent effects of components addressing inability to afford school materials.	Total # study participants: 22857 participants across 4 experimental papers	4 studies with 4 measured effects (one each). Only 1/4 effects was significant in the hypothesized direction (Bagby, medium size effect). The other 3 effects were not significant. Of the studies providing direct evidence, neither (0/2) found a significant beneficial effect.	Our search methods were designed to minimize the risk of publication bias by including working papers, dissertations and other gray literature that met our inclusion criteria, and conducing a comprehensive search.
	Academic Skills (literacy and numeracy)	Ashraf et al. (2018); Bagby et al. (2017); Burde & Linde (2009); Giordono & Pugatch (2017); Iritani et al. (2016); Kazianga et al. (2012); Kazianga et al. (2019); Lakshminarayana et al. (2013)	Low risk of bias: 5 studies (Ashraf; Bagby; Burde & Linde; Iritani; Lakshminarayana). Some concerns: 2 studies (3 papers: Giordono & Pugatch; Kazianga 2012; Kazianga 2019)	Largely indirect evidence. Only one (Giordono & Pugatch) was direct. Most 6/7 studies (7/8 papers) were multi-component programs that did not assess the independent effects of components addressing inability to afford school materials.	Total # study participants: 21755 participants across 5 experimental papers; 36688 participants across 3 quasi-experimental papers	7 studies (8 papers) with 19 measured effects. 4/7 studies found at least one significant effect in the hypothesized direction (Bagby; Burde & Linde; Kazianga; Lakshminarayana). 11 /19 effects were siginifcant in they hypothesized direction: 3 small (though 1 CI bordered 0); 5 medium; and 3 large (all large effects were from Lakshminarayana). The remaining 8 effects were not significant. The one …	Our search methods were designed to minimize the risk of publication bias by including working papers, dissertations and other gray literature that met our inclusion criteria, and conducing a comprehensive search.
Barrier 18: Lack of adequate food	Grade attainment	Aurino et al. (2018); Buchmann et al. (2016); Kazianga et al. (2019)	As noted, Kazianga et al. (2019) has some concerns about risk of bias. The other two studies have low risk of bias.	Two studies provided direct evidence of the effects of these interventions. Aurino et al. (2018) examined per-student payment to local caterers for meals in Ghana. Buchmann et al. (2016) also provided direct evidence by layering on the provision of cooking oil to an empowerment program. The third study (Kazianga et al. 2019) only provided indirect evidence of the effects of take-home rations as p…	Total # study participants: 22493 participants across 2 experimental papers; 17970 participants across 1 quasi-experimental papers	Two studies (Buchmann et al. 2016; Kazianga et al. 2019) reported small positive significant effects on grade attainment. The third study (Aurino et al. 2018) reported a small positive effect that was null, with a relatively larger confidence interval.	Our search methods were designed to minimize the risk of publication bias by including working papers, dissertations and other gray literature that met our inclusion criteria, and conducing a comprehensive search.
	Enrollment in primary school	Ashraf et al. (2018); Aurino et al. (2018); Buttenhei, Alderman & Friedman (2011); Datta Gupta, Dubey & Simonsen (2018); Kaur (2017); Kazianga (2019); Sukontamarn (2013)	The Datta et al. (2018) study has some concerns about risk of bias due to selection of participants, missing data, and bias in the selection of reported results. We also have some concerns about Kaur (2017) due to deviations from intended interventions, missing data, and methods-specific criteria. As noted, we also have some concerns about risk of bias in the Kazianga et al. (2019) study. The rem…	Many of the interventions included in this group were single component, providing direct estimates of each approach. These studies examined per-student payments to local caterers for meals in Ghana (Aurino et al. 2018), in-school feeding in India (Kaur 2017), free monthly food conditional on school enrollment in Bangladesh (Sukontamarn 2013), and in-school feeding plus take-home rations in Lao PD…	Total # study participants: 5799 participants across 2 experimental papers; 358076 participants across 5 quasi-experimental papers	With one exception, the estimated effects were small to medium and in the expected direction (higher enrollment, lower dropout). All of the effects were significant and in the expected direction for Ashraf et al. (2018), Kaur (2017), Aurino et al. (2018) and Kazianga et al. (2019). Buttenheim et all. (2011) found largely null results, with two medium positive significant effects out of six estima…	Our search methods were designed to minimize the risk of publication bias by including working papers, dissertations and other gray literature that met our inclusion criteria, and conducing a comprehensive search.
	Enrollment in school (primary or secondary)	Buchmann et al. (2016)	This study had low risk of bias.	Buchmann et al. (2016) provided direct evidence by layering on the provision of cooking oil to an empowerment program.	Total # study participants: 19060 participants across 1 experimental papers	This study found small positive significant effects of the intervention on school enrollment for girls.	Our search methods were designed to minimize the risk of publication bias by including working papers, dissertations and other gray literature that met our inclusion criteria, and conducing a comprehensive search.
	Grade repetition	Aurino et al. (2018); Lehrer (2010)	Both studies have low risk of bias.	Both studies provide direct estimates of interventions designed to address lack of adequate food. Aurino et al. (2018) examined per-student payment to local caterers for meals in Ghana. Lehrer (2010) evaluated the effects of in-school feeding plus take-home rations in Uganda.	Total # study participants: 4344 participants across 2 experimental papers	Both studies reported small negative effects on grade repetition, all of which were null.	Our search methods were designed to minimize the risk of publication bias by including working papers, dissertations and other gray literature that met our inclusion criteria, and conducing a comprehensive search.
	Absenteeism	Ashraf et al. (2018); Aurino et al. (2018); Lehrer (2010)	All three studies have low risk of bias.	Two studies (Aurino et al. 2018; Lehrer 2010) provide direct estimates of interventions designed to address lack of adequate food. The remaining study (Ashraf et al. 2018) examined a multi-component program, making it difficult to isolate the effects of the component focused on providing food.	Total # study participants: 6710 participants across 3 experimental papers	All three studies reported small to medium positive effects of the interventions on attendance, about half of which were significant. The one estimate from Aurino et al. (2018) was small and positive but null, whereas Lehrer (2010) reported mostly significant (and all positive) effects on attendance.	Our search methods were designed to minimize the risk of publication bias by including working papers, dissertations and other gray literature that met our inclusion criteria, and conducing a comprehensive search.
	Academic Skills (literacy and numeracy)	Ashraf et al (2018); Aurino et al. (2018); Kazianga et al. (2012); Kazianga et al. (2019); Lehrer (2020)	As noted, we have some concerns about the risk of bias in the Kazianga et al. (2012; 2019) studies. He remaining studies have low risk of bias.	Two studies (Aurino et al. 2018; Lehrer 2010) provide direct estimates of interventions designed to address lack of adequate food. The remaining study (Ashraf et al. 2018) examined a multi-component program, making it difficult to isolate the effects of the component focused on providing food. The remaining studies (Kazianga et al. 2012; 2019) examined a multi-component program, making it difficu…	Total # study participants: 6710 participants across 3 experimental papers; 35940 participants across 2 quasi-experimental papers	Estimated effects on academic skills range from large and significantly positive to (in several cases) medium and significantly negative. Of the two studies providing direct estimates, Aurino et al. (2018) found two large positive and significant effects, and one null effect (close to zero). Lehrer found three medium significant negative effects on learning, and one null effect.	Our search methods were designed to minimize the risk of publication bias by including working papers, dissertations and other gray literature that met our inclusion criteria, and conducing a comprehensive search.
	Cognitive Skills	Aurino et al. (2018); Kazianga, de Walque & Alderman (2009); Lehrer (2010)	All three studies have low risk of bias.	All three studies provide direct estimates of interventions designed to address lack of adequate food.	Total # study participants: 8484 participants across 3 experimental papers	Estimated effects on cognitive skills ranged from null (close to zero) to medium, positive and significant. Aurino et al. (2018) reported two positive effects, one of which was significant. Kazianga et al. (2009) reported four null effects, all of which were close to zero. The remaining estimates from Lehrer (2010) were largely medium, positive and significant.	Our search methods were designed to minimize the risk of publication bias by including working papers, dissertations and other gray literature that met our inclusion criteria, and conducing a comprehensive search.
