# Supplementary material for: Policies and interventions to remove gender‐related barriers to girls' school participation and learning in low‐ and middle‐income countries: A systematic review of the evidence
Source: Campbell Syst Rev. 2022 Jan 19;18(1):e1207. doi: 10.1002/cl2.1207 (PMC8770660; doi:10.1002/cl2.1207)
Supplement: Supplementary file 4 — Supporting information. [file CL2-18-e1207-s005.xlsx]

## Sheet: Sheet1
Barrier	Outcome Description	Studies Included	Methodological Limitations (RoB)	Indirectness	Imprecision	Inconsistency	Publication Bias
Barrier 1: Lack of support for girls' education	Grade attainment	Kazianga et al. (2019)	Kazianga et al. 2019 had some concerns about risk of bias due to missing data.	Indirect evidence, reports on an evaluation of a multi-component program including construction of girl-friendly schools, separate latrines, take-home rations and textbooks, and other components.	Total # study participants: 17970 participants across 1 quasi-experimental papers	Authors find a small but statistically significantly effect on grade attainment, which is significantly larger for girls than boys.	Our search methods were designed to minimize the risk of publication bias by including working papers, dissertations and other gray literature that met our inclusion criteria, and conducing a comprehensive search.
	Enrollment in primary school	Delavallade et al. (2014); Kazianga et al. (2019)	Delavallade et al. (2014) had low risk of bias. As noted, Kazianga et al. 2019 had some concerns about risk of bias due to missing data.	Largely indirect evidence for both studies. As noted, Kazianga et al. (2019) reports on a multi-component study. Delavallade et al. (2014) also reports on a multicomponent study that included both community sensitization and instruction in core subjects. Enrollment results may be more direct evidence of community sensitization efforts.	Total # study participants: 7327 participants across 1 experimental papers; 17970 participants across 1 quasi-experimental papers	Delavallade et al. (2014) find a small significant effect for girls and boys combined, with no difference. Kazianga et al. (2019) finds a small significant effect overall, which is significantly larger for girls than boys.	Our search methods were designed to minimize the risk of publication bias by including working papers, dissertations and other gray literature that met our inclusion criteria, and conducing a comprehensive search.
	Academic Skills (literacy and numeracy)	Delavallade et al. (2014); Kazianga et al. (2012); Kazianga et al. (2019)	Delavallade et al. (2014) had low risk of bias. As noted, Kazianga et al. 2019 had some concerns about risk of bias due to missing data.	Indirect evidence for both studies. As noted, Kazianga et al. (2019) reports on a multi-component study. Delavallade et al. (2014) also reports on a multicomponent study that included both commuity sensitization and instruction in core subjects. Academic skills results more likely reflect instruction support efforts.	Total # study participants: 7327 participants across 1 experimental papers; 35940 participants across 2 quasi-experimental papers	Delavallade et al. (2014) estimates three effects for academic skills, and finds small estimates for combined effects for boys and girls, one of which (math level) is statistically significant. They find no differences between girls and boys. Kazianga et al. (2019) finds large significant effects on literacy and numeracy for boys and girls combined, with no difference, and medium significant effe…	Our search methods were designed to minimize the risk of publication bias by including working papers, dissertations and other gray literature that met our inclusion criteria, and conducing a comprehensive search.
Barrier 3: Lack of information on returns to education for girls/Alternative roles for women	Grade attainment	Kazianga et al. (2019)	Some concerns	Indirect evidence. This was a large multi-component program, including construction and other elements and the evaluation did not tease out the effect of this particular component.	Total # study participants: 17970 participants across 1 quasi-experimental papers	1 study with 1 measured effect. Small significant beneficial effect for girls and boys combined, with a greater effect for girls.	Our search methods were designed to minimize the risk of publication bias by including working papers, dissertations and other gray literature that met our inclusion criteria, and conducing a comprehensive search.
	Years of schooling	Heath & Mobarak (2014)	Low risk of bias	Direct evidence. this was a natural experiment that looked explicitly at this barrier (variation in exposure to garment factories—both distance to garment factories and when the first factories opened)	Total # study participants: 5496 participants across 1 quasi-experimental papers	1 study with 1 measured effect. Small significant beneficial effect for girls and boys combined, with a greater effect for girls.	Our search methods were designed to minimize the risk of publication bias by including working papers, dissertations and other gray literature that met our inclusion criteria, and conducing a comprehensive search.
	Enrollment in primary school	Kazianga et al. (2019)	Some concerns	Indirect evidence. This was a large multi-component program, including construction and other elements and the evaluation did not tease out the effect of this particular component.	Total # study participants: 17970 participants across 1 quasi-experimental papers	1 study with 1 measured effect. Small significant beneficial effect for girls and boys combined, with a greater effect for girls.	Our search methods were designed to minimize the risk of publication bias by including working papers, dissertations and other gray literature that met our inclusion criteria, and conducing a comprehensive search.
	Enrollment in school (primary or secondary)	Heath & Mobarak (2014)	Low risk of bias	Direct evidence. this was a natural experiment that looked explicitly at this barrier (variation in exposure to garment factories—both distance to garment factories and when the first factories opened)	Total # study participants: 5496 participants across 1 quasi-experimental papers	1 study with 1 measured effect. No significant effect for girls and boys combined, and no significant difference between girls and boys.	Our search methods were designed to minimize the risk of publication bias by including working papers, dissertations and other gray literature that met our inclusion criteria, and conducing a comprehensive search.
	Academic Skills (literacy and numeracy)	Kazianga et al. (2012); Kazianga et al. (2019)	Some concerns	Indirect evidence. This was a large multi-component program, including construction and other elements and the evaluation did not tease out the effect of this particular component.	Total # study participants: 35940 participants across 2 quasi-experimental papers	1 study (2 papers) with 3 measured effects. The 3 effects were significant in the hypothesized direction for girls and boys combined (1 medium (2019) and 2 large (2012) effect sizes). There was no signifcant difference between girls and boys for the large effect sizes (literacy score, numeracy score (2012)) but for composite literacy and numeracy (2019) the effect was greater for girls.	Our search methods were designed to minimize the risk of publication bias by including working papers, dissertations and other gray literature that met our inclusion criteria, and conducing a comprehensive search.
Barrier 4: School-related gender-based violence	None	None	N/A	N/A	N/A	N/A	Our search methods were designed to minimize the risk of publication bias by including working papers, dissertations and other gray literature that met our inclusion criteria, and conducing a comprehensive search.
Barrier 5: Gender insensitive school environment	Grade attainment	Kazianga et al. (2019)	Some concerns	Indirect evidence. This was a large multi-component program, including construction and other elements and the evaluation did not tease out the effect of this particular component.	Total # study participants: 17970 participants across 1 quasi-experimental papers	1 study with 1 measured effect. Small significant beneficial effect for girls and boys combined, with a greater effect for girls.	Our search methods were designed to minimize the risk of publication bias by including working papers, dissertations and other gray literature that met our inclusion criteria, and conducing a comprehensive search.
	Enrollment in primary school	Kazianga et al. (2019)	Some concerns	Indirect evidence. This was a large multi-component program, including construction and other elements and the evaluation did not tease out the effect of this particular component.	Total # study participants: 17970 participants across 1 quasi-experimental papers	1 study with 1 measured effect. Small significant beneficial effect for girls and boys combined, with a greater effect for girls.	Our search methods were designed to minimize the risk of publication bias by including working papers, dissertations and other gray literature that met our inclusion criteria, and conducing a comprehensive search.
	Absenteeism	Muralidharan & Sheth (2013)	Low risk of bias	Somewhat indirect evidence. This study assessed the effects of female teachers, which can be a part of addressing gender insensitve school environments	Total # study participants: 43816 participants across 1 quasi-experimental papers	1 study with 1 measured effect. Small significant beneficial effect for girls and boys combined (though CI borders 0), no significant difference between girls and boys.	Our search methods were designed to minimize the risk of publication bias by including working papers, dissertations and other gray literature that met our inclusion criteria, and conducing a comprehensive search.
	Academic Skills (literacy and numeracy)	Aber et al. (2017); Eble & Hu (2019); Kazianga et al. (2012); Kazianga et al. (2019); Muralidharan & Sheth (2013); Sukontamarn (2005)	Low risk of bias for 3 studies (Eble & Hu; Muralidharan & Sheth; Sukontamarn (2005)). Some concerns: 2 studies (Aber; Kazianga (one study with two papers - Kazianga et al. (2012); Kazianga et al. (2019))	Largely indirect evidence. One was a multicomponent programs including construction (Kazianga), one provided teacher training in participatory learner-centered pedagogies (Aber) and three (Eble & Hu; Muralidharan & Sheth; Sukontamarn) assessed the effects of female teachers	Total # study participants: 13030 participants across 2 experimental papers; 110789 participants across 4 quasi-experimental papers	5 studies with 15 measured effects. 4/15 were significant in the expected direction for girls and boys combined (2 medium and 2 large effect sizes). For the 2 medium effect sizes, the effect was greater for girls than boys; and for the large effect sizes there was no gender difference.	Our search methods were designed to minimize the risk of publication bias by including working papers, dissertations and other gray literature that met our inclusion criteria, and conducing a comprehensive search.
Barrier 7: Lack of teaching materials and supplies	Enrollment in primary school	Burde & Linden (2009)	Low risk of bias	Indirect evidence. Evaluated program included teaching materials and supplies as part of an effort to provide community-based schools. It focused tightly on the supply-side provision of schools and how reduced distance to schools improves education outcomes, especially for girls. The study design does not allow for examining whether the inclusion of teaching materials contributed to the impact of…	Total # study participants: 1490 participants across 1 experimental papers	1 study with 1 measured effect. Medium significant beneficial effect for girls and boys combined, with a greater effect for girls.	Our search methods were designed to minimize the risk of publication bias by including working papers, dissertations and other gray literature that met our inclusion criteria, and conducing a comprehensive search.
	Academic Skills (literacy and numeracy)	Burde & Linden (2009)	Low risk of bias	Indirect evidence. Evaluated program included teaching materials and supplies as part of an effort to provide community-based schools. It focused tightly on the supply-side provision of schools and how reduced distance to schools improves education outcomes, especially for girls. The study design does not allow for examining whether the inclusion of teaching materials contributed to the impact of…	Total # study participants: 1490 participants across 1 experimental papers	1 study with 1 measured effect. Large significant beneficial effect (though a wide CI) for girls and boys combined, with a greater effect for girls.	Our search methods were designed to minimize the risk of publication bias by including working papers, dissertations and other gray literature that met our inclusion criteria, and conducing a comprehensive search.
Barrier 8: Insufficient academic support	Enrollment in primary school	Delavallade et al. (2014)	The one study included had low risk of bias.	This study provided direct evidence of the effects of an academic support intervention on primary school enrollment.	Total # study participants: 7327 participants across 1 experimental papers	This study found a small positive significant effect of the intervention on primary school retention for boys and girls combined, but no difference in this effect for girls.	Our search methods were designed to minimize the risk of publication bias by including working papers, dissertations and other gray literature that met our inclusion criteria, and conducing a comprehensive search.
	Absenteeism	Beg et al. (2018)	The one study included had low risk of bias.	Beg et al. (2018) provided direct evidence from an intervention in Pakistan that delivered math and science content to students and trained teachers.	Total # study participants: 2999 participants across 1 experimental papers	This study found a medium negative nonsignificant effect of the intervention on absenteeism for girls and boys combined, but no difference in the effect for girls.	Our search methods were designed to minimize the risk of publication bias by including working papers, dissertations and other gray literature that met our inclusion criteria, and conducing a comprehensive search.
	Academic Skills (literacy and numeracy)	Beg et al. (2018); Delavallade et al. (2014); Muralidharan, Singh & Ganimian (2016); Yang et al. (2013)	All studies have low risk of bias.	Although each intervention was different, all four studies provided fairly direct evidence of the effects of interventions designed to improve academic skills for girls.	Total # study participants: 13671 participants across 4 experimental papers	Beg et al. (2018) found a medium positive nonsignificant effect on numeracy score. Delavallade et al. (2014) reported three small positive effects on skills, two of which were significant. Muralidharan reported two large significant effects on skills, with wide confidence intervals. Finally, Yang et al. (2013) reported small to medium positive effects, all of which were significant. In all cases,…	Our search methods were designed to minimize the risk of publication bias by including working papers, dissertations and other gray literature that met our inclusion criteria, and conducing a comprehensive search.
Barrier 11: Inadequate life skills	Academic Skills (literacy and numeracy)	Johnston & Ksoll (2017)	Low risk of bias	Indirect evidence. Program was multi-component and the primary component was interactive satellite instruction in English and Math; the evaluation did not tease out the effects of the life skills component	Total # study participants: 5485 participants across 1 experimental papers	1 study with 2 measured effects. 1/2 effects were significant in the hypothesized direction for girls and boys combined (large effect size) and the other was not signifcant. No gender differences.	Our search methods were designed to minimize the risk of publication bias by including working papers, dissertations and other gray literature that met our inclusion criteria, and conducing a comprehensive search.
Barrier 13: Lack of water and sanitation	Grade attainment	Kazianga et al. (2019)	Kazianga et al. 2019 had some concerns about risk of bias due to missing data.	Kazianga et al. (2019) provides indirect evidence of the effects of a WASH intervention as part of a larger multicomponent intervention.	Total # study participants: 17970 participants across 1 quasi-experimental papers	Kazianga et al. (2019) reports a small positive significant effect of the intervention on grade attainment for boys and girls combined, and a significantly larger effect for girls.	Our search methods were designed to minimize the risk of publication bias by including working papers, dissertations and other gray literature that met our inclusion criteria, and conducing a comprehensive search.
	Enrollment in primary school	Adukia (2016); Kazianga et al. (2019)	Adukia (2016) had some concerns due to lack of information reported about methods used. Kazianga et al. 2019 had some concerns about risk of bias due to missing data.	Kazianga et al. (2019) provides indirect evidence of the effects of a WASH intervention as part of a larger multicomponent intervention. Adukia (2016) provides direct evidence of the effects of WASH interventions on primary school enrollment.	Total # study participants: 35766 participants across 2 quasi-experimental papers	Kazianga et al. (2019) reports a small positive significant effect of the intervention on primary school enrollment for boys and girls combined, and a significantly larger effect for girls. Adukia (2016) reports significant negative effects on dropout, which is small for younger students and medium for older students. In both cases there is no significant difference for girls.	Our search methods were designed to minimize the risk of publication bias by including working papers, dissertations and other gray literature that met our inclusion criteria, and conducing a comprehensive search.
	Academic Skills (literacy and numeracy)	Kazianga et al. (2012); Kazianga et al. (2019)	Kazianga et al. (2012; 2019) had some concerns about risk of bias due to missing data.	Kazianga et al. (2012; 2019) provides indirect evidence of the effects of a WASH intervention as part of a larger multicomponent intervention.	Total # study participants: 35940 participants across 2 quasi-experimental papers	Kazianga et al. (2012; 2019) report large positive and significant effects on literacy and numeracy for boys and girls combined, with no difference. They also report medium significant positive effects on a composite numracy and literacy score, with a significantly larger effect for girls.	Our search methods were designed to minimize the risk of publication bias by including working papers, dissertations and other gray literature that met our inclusion criteria, and conducing a comprehensive search.
Barrier 14: Lack of access to school	Grade attainment	Kazianga et al (2019)	Kazianga et al. 2019 had some concerns about risk of bias due to missing data.	Kazianga et al. (2019) provides indirect evidence of school construction as part of a larger multicomponent intervention.	Total # study participants: 17970 participants across 1 quasi-experimental papers	The authors report a small to medium positive effect of the intervention on grade attainment for boys and girls combined, an effect that is significantly larger for girls.	Our search methods were designed to minimize the risk of publication bias by including working papers, dissertations and other gray literature that met our inclusion criteria, and conducing a comprehensive search.
	Enrollment in primary school	Burde & Linden (2009); Kazianga et al. (2019)	Kazianga et al. 2019 had some concerns about risk of bias due to missing data. Burde & Linden (2009) had low risk of bias.	Burde & Linden (2009) provides more direct evidence of the effects of construction community schools in Afghanistan. Kazianga et al. (2019) provides indirect evidence of school construction as part of a larger multicomponent intervention.	Total # study participants: 1490 participants across 1 experimental papers; 17970 participants across 1 quasi-experimental papers	The two studies both report positive and significant effects, one small and one medium, on primary school enrollment. In both cases the effects were significantly larger for girls than boys.	Our search methods were designed to minimize the risk of publication bias by including working papers, dissertations and other gray literature that met our inclusion criteria, and conducing a comprehensive search.
	Academic Skills (literacy and numeracy)	Burde & Linden (2009); Johnston & Ksoll (2017); Kazianga et al. (2012); Kazianga et al. (2019); Muralidharan & Prakash (2013); Sukontamarn (2005)	Kazianga et al. (2012; 2019) had some concerns about risk of bias due to missing data. The remaining studies had low risk of bias.	Three studies provide fairly direct evidence of the effects of specific interventions addressing access to school on academic skills. Muralidharan & Prakesh (2013) provided direct evidence of a bicycle distribution, while Johnston and Ksoll (2017) report on the resulrs of a remote instruction intervention in rural Ghanaian primary schools. Burde & Linden (2009) provide direct evidence of the effe…	Total # study participants: 6975 participants across 2 experimental papers; 97268 participants across 4 quasi-experimental papers	Focusing on the studies measuring direct effects of these interventions, Burde and Linden (2009) reported a large positive effect on a compositive literacy and numeracy score, which was significantly larger for girls than boys. Johnston & Ksoll (2017) reported a large positive and significant effect on numeracy, but a small null effect on literacy for boys and girls combined (no difference). Mura…	Our search methods were designed to minimize the risk of publication bias by including working papers, dissertations and other gray literature that met our inclusion criteria, and conducing a comprehensive search.
Barrier 15: Poor policy/legal environment	Years of schooling	McCadden (2015)	The one study included had low risk of bias.	McCadden 2015 reports on the effects of a school reentry policy in Zambia, part of larger education reforms.	Total # study participants: 201656 participants across 1 quasi-experimental papers	The author reported a medium positive significant effect of the intervention on years of schooling for girls and boys combined, with no difference by sex.	Our search methods were designed to minimize the risk of publication bias by including working papers, dissertations and other gray literature that met our inclusion criteria, and conducing a comprehensive search.
	Enrollment in primary school	Barrera-Osorio et al. (2017)	The one study included had low risk of bias.	Barrera-Osorio et al. (2017) examined the effects of a gender-differentiated subsidy program to schools in Pakistan, providing direct evidence of a specific policy.	Total # study participants: 17721 participants across 1 experimental papers	The authors reported a medium positive significant effect on primary school enrollment for boys and girls combined, with no difference by sex.	Our search methods were designed to minimize the risk of publication bias by including working papers, dissertations and other gray literature that met our inclusion criteria, and conducing a comprehensive search.
Barrier 16: Inability to afford tuition and fees	Enrollment in primary school	Barrera-Osorio et al. (2017)	Low risk of bias	Direct evidence. Single component interventions directly addressing this barrier.	Total # study participants: 17721 participants across 1 experimental papers	1 study with 2 measured effects. 2/2 effects were significant in the hypothesized direction for girls and boys combined (medium effect size). No gender differences.	Our search methods were designed to minimize the risk of publication bias by including working papers, dissertations and other gray literature that met our inclusion criteria, and conducing a comprehensive search.
	Enrollment in school (primary or secondary)	Chyi & Zhou (2010)	Some concerns	Indirect evidence. Multi-component program	Total # study participants: 2622 participants across 1 quasi-experimental papers	1 study with 2 measured effects. Effects were not significant. No gender differences.	Our search methods were designed to minimize the risk of publication bias by including working papers, dissertations and other gray literature that met our inclusion criteria, and conducing a comprehensive search.
	Academic Skills (literacy and numeracy)	Lucas & Mbiti (2010); Mbiti et al. (2019)	One low risk of bias (Mbiti) and one high risk of bias (Lucas & Mbiti)	Direct and indirect evidence. One study assessed free primary education (Lucas & Mbiti) and the other was a multicomponent program that did not tease out the effects of the component addressing this barrier (Mbiti).	Total # study participants: 1104 participants across 1 quasi-experimental papers; 18581 participants across 1 experimental papers	2 studies with 4 measured effects. Effects were not significant. No gender differences.	Our search methods were designed to minimize the risk of publication bias by including working papers, dissertations and other gray literature that met our inclusion criteria, and conducing a comprehensive search.
Barrier 17: Inability to afford school materials	Grade attainment	Kazianga et al. (2019)	Some concerns	Indirect evidence. This was a large multi-component program, including construction and other elements and the evaluation did not tease out the effect of this particular component.	Total # study participants: 17970 participants across 1 quasi-experimental papers	1 study with 1 measured effect. Small significant beneficial effect for girls and boys combined, with a greater effect for girls.	Our search methods were designed to minimize the risk of publication bias by including working papers, dissertations and other gray literature that met our inclusion criteria, and conducing a comprehensive search.
	Enrollment in primary school	Burde & Linden (2009); Kazianga et al. (2019)	One low risk of bias (Burde & Linden) and one with some concerns (Kazianga)	Indirect evidence. Evaluated programs were multi-component interventions that included school construction; the study designs did not allow for examining whether the inclusion of teaching materials contributed to the impact of the programs	Total # study participants: 1490 participants across 1 experimental papers; 17970 participants across 1 quasi-experimental papers	2 studies with 2 measured effects. 2/2 effects significant in the hypothesized direction for girls and boys combined (one small, one medium), with greater effects for girls	Our search methods were designed to minimize the risk of publication bias by including working papers, dissertations and other gray literature that met our inclusion criteria, and conducing a comprehensive search.
	Enrollment in school (primary or secondary)	Chyi & Zhou (2010)	Some concerns	Indirect evidence. Multi-component program	Total # study participants: 2622 participants across 1 quasi-experimental papers	1 study with 1 measured effect. Effect was not significant for girls and boys combined. No gender differences.	Our search methods were designed to minimize the risk of publication bias by including working papers, dissertations and other gray literature that met our inclusion criteria, and conducing a comprehensive search.
	Absenteeism	Evans & Ngatia (2018); Hidalgo et al. (2010)	Low risk of bias for both studies	Direct evidence	Total # study participants: 7305 participants across 2 experimental papers	2 studies with 2 measured effects. 1/2 was significant in hypothesized direction for girls and boys combined (small effect size). The other was not significant. Neither effect had a gender difference.	Our search methods were designed to minimize the risk of publication bias by including working papers, dissertations and other gray literature that met our inclusion criteria, and conducing a comprehensive search.
	Academic Skills (literacy and numeracy)	Burde & Linden (2009); Kazianga et al. (2012); Kazianga et al. (2019); Yamauchi & Liu (2011)	One low risk of bias (Burde & Linden) and two studies (3 papers) with some concerns (Kazianga 2012 and 2019; Yamauchi & Liu 2011)	Indirect evidence. All 3 studies evaluated multi-component programs and did not assess the independent effects of components addressing inability to afford school materials.	Total # study participants: 1490 participants across 1 experimental papers; 39391 participants across 3 quasi-experimental papers	3 studies with 6 measured effects. All 6 effects were significant in hypothesized direction for girls and boys combined (3 large and 3 medium), and for 2 of the 6 effects (1 large (Burde & Linden) and 1 medium (Kazianga 2019)) the effect was greater for girls than boys	Our search methods were designed to minimize the risk of publication bias by including working papers, dissertations and other gray literature that met our inclusion criteria, and conducing a comprehensive search.
Barrier 18: Lack of adequate food	Grade attainment	Kazianga et al. (2019)	Kazianga et al. 2019 had some concerns about risk of bias due to missing data.	Kazianga et al. (2019) only provided indirect evidence of the effects of take-home rations as part of a larger multi-component intervention.	Total # study participants: 17970 participants across 1 quasi-experimental papers	This study reported a small positive significant effect on grade attainment for girls and boys combined, which was significantly larger for girls.	Our search methods were designed to minimize the risk of publication bias by including working papers, dissertations and other gray literature that met our inclusion criteria, and conducing a comprehensive search.
	Enrollment in primary school	Kaur (2017); Kazianga et al. (2019)	Kazianga et al. 2019 had some concerns about risk of bias due to missing data. Kaur (2017) had some concerns about risk of bias due to deviations from the intended interventions, missing data, and lack of information reported on methods used.	Kaur (2017) provided direct evidence of the effects of a school feeding program in India on primary school enrollment. Kazianga et al. (2019) only provided indirect evidence of the effects of take-home rations as part of a larger multi-component intervention.	Total # study participants: 35583 participants across 2 quasi-experimental papers	Both studies reported small positive significant effects on primary school enrollment, in all cases significantly larger for girls than boys.	Our search methods were designed to minimize the risk of publication bias by including working papers, dissertations and other gray literature that met our inclusion criteria, and conducing a comprehensive search.
	Academic Skills (literacy and numeracy)	Kazianga et al. (2012); Kazianga et al. (2019)	Kazianga et al. (2012; 2019) had some concerns about risk of bias due to missing data.	Kazianga et al. (2012; 2019) only provided indirect evidence of the effects of take-home rations as part of a larger multi-component intervention.	Total # study participants: 35940 participants across 2 quasi-experimental papers	Both papers (from the same study) reported medium to large positive significant effects on academic skills for boys and girls combined. Effects on composite literacy and numeracy skills were significantly larger for girls than boys.	Our search methods were designed to minimize the risk of publication bias by including working papers, dissertations and other gray literature that met our inclusion criteria, and conducing a comprehensive search.
